# Supplementary material for: (1S*,2R*,4aS*,6aS*,6bR*,10S*,12aR*,14aS*)-10-Hydr­oxy-1,2,6a,6b,9,9,12a-hepta­methyl­perhydro­picene-4a,14a-carbolactone
Source: Acta Crystallogr Sect E Struct Rep Online. 2009 Mar 14;65(Pt 4):o753. doi: 10.1107/S1600536809008253 (PMC2969035; doi:10.1107/S1600536809008253)
Supplement: Supplementary file 1 [file e-65-0o753-sup1.cif]

##############################################################################
###                                                                        ###
###        Electronic paper (Acta Crystallographica Section E)             ###
###                                                                        ###
##############################################################################
#                                                                            #
# This CIF contains the data in a paper accepted for publication in Acta     #
# Crystallographica Section E. It conforms to the requirements of Notes      #
# for Authors for Section E, and has been peer reviewed under the auspices   #
# of the IUCr Commission on Journals.                                        #
#                                                                            #
# Full details of the Crystallographic Information File format               #
# are given in the paper "The Crystallographic Information File (CIF):       #
# a New Standard Archive File for Crystallography" by S. R. Hall, F. H.      #
# Allen and I. D. Brown [Acta Cryst. (1991), A47, 655-685].                  #
#                                                                            #
# The current version of the core CIF dictionary is obtainable from          #
# ftp://ftp.iucr.org/pub/cif_core.dic. The current version number is 2.4.    #
#                                                                            #
# Software is freely available for graphical display of the structure(s) in  #
# this CIF.  For information consult the CIF home page http://www.iucr.org/  #
# cif/home.html                                                              #
#                                                                            #
# This file may be used for bona fide research purposes within the           #
# scientific community so long as proper attribution is given to the journal # 
# article from which it was obtained.                                        #
#                                                                            #
##############################################################################
                                             
data_I
_audit_creation_method     SHELXL-97
_chemical_name_systematic
;
(1<i>S</i>*,2<i>R</i>*,4a<i>S</i>*,6a<i>S</i>*,6b<i>R</i>*,10<i>S</i>*,
12a<i>R</i>*,14a<i>S</i>*)-10-Hydroxy-1,2,6a,6b,9,9,12a-
heptamethylperhydropicene-4a,14a-carbolactone
;
_chemical_name_common     '3-hydroxyurs-28,13-olide'
_chemical_formula_moiety     'C30 H48 O3'
_chemical_formula_sum     'C30 H48 O3'
_chemical_formula_iupac     'C30 H48 O3'
_chemical_formula_weight     456.68
_chemical_melting_point     519
_symmetry_cell_setting     monoclinic
_symmetry_space_group_name_H-M     'P 21'
_symmetry_space_group_name_Hall     'P 2yb'
loop_
    _symmetry_equiv_pos_as_xyz
    'x, y, z'
    '-x, y+1/2, -z'
_cell_length_a     8.156(3)
_cell_length_b     12.005(5)
_cell_length_c     13.475(5)
_cell_angle_alpha     90.00
_cell_angle_beta     90.520(7)
_cell_angle_gamma     90.00
_cell_volume     1319.3(9)
_cell_formula_units_Z     2
_cell_measurement_reflns_used     2717
_cell_measurement_theta_min     2.272
_cell_measurement_theta_max     26.182
_cell_measurement_temperature     293(2)
_exptl_crystal_description     block
_exptl_crystal_colour     colourless
_exptl_crystal_size_max     0.60
_exptl_crystal_size_mid     0.50
_exptl_crystal_size_min     0.30
_exptl_crystal_density_diffrn     1.150
_exptl_crystal_density_meas     ?
_exptl_crystal_density_method     'not measured'
_exptl_crystal_F_000     504
_exptl_absorpt_coefficient_mu     0.072
_exptl_absorpt_correction_type     multi-scan
_exptl_absorpt_process_details     '(SADABS; Sheldrick, 1996)'
_exptl_absorpt_correction_T_min     0.958
_exptl_absorpt_correction_T_max     0.979
_exptl_special_details
;
;
_diffrn_ambient_temperature     293(2)
_diffrn_radiation_type     MoK\a
_diffrn_radiation_wavelength     0.71073
_diffrn_radiation_source     'fine-focus sealed tube'
_diffrn_radiation_monochromator     graphite
_diffrn_measurement_device_type     'Bruker SMART CCD'
_diffrn_measurement_method     \w
_diffrn_reflns_number     5150
_diffrn_reflns_av_R_equivalents     0.0316
_diffrn_reflns_av_sigmaI/netI     0.0583
_diffrn_reflns_theta_min     1.51
_diffrn_reflns_theta_max     25.01
_diffrn_reflns_theta_full     25.01
_diffrn_measured_fraction_theta_max     0.993
_diffrn_measured_fraction_theta_full     0.993
_diffrn_reflns_limit_h_min     -9
_diffrn_reflns_limit_h_max     7
_diffrn_reflns_limit_k_min     -14
_diffrn_reflns_limit_k_max     14
_diffrn_reflns_limit_l_min     -13
_diffrn_reflns_limit_l_max     16
_diffrn_standards_number     0
_diffrn_standards_interval_count     .
_diffrn_standards_interval_time     .
_diffrn_standards_decay_%     ?
_refine_special_details
;
Refinement of <i>F</i>^2^ against ALL reflections. The weighted <i>R</i>-factor
<i>wR</i> and goodness of fit <i>S</i> are based on <i>F</i>^2^, conventional
<i>R</i>-factors <i>R</i> are based on <i>F</i>, with <i>F</i> set to zero for
negative <i>F</i>^2^. The threshold expression of <i>F</i>^2^ >
\s(<i>F</i>^2^) is used only for calculating <i>R</i>-factors(gt) <i>etc</i>.
and is not relevant to the choice of reflections for refinement.
<i>R</i>-factors based on <i>F</i>^2^ are statistically about twice as large
as those based on <i>F</i>, and <i>R</i>- factors based on ALL data will be
even larger.
;
_reflns_number_total     2428
_reflns_number_gt     2052
_reflns_threshold_expression     I>2\s(I)
_refine_ls_structure_factor_coef     Fsqd
_refine_ls_matrix_type     full
_refine_ls_R_factor_all     0.0609
_refine_ls_R_factor_gt     0.0515
_refine_ls_wR_factor_gt     0.1306
_refine_ls_wR_factor_ref     0.1418
_refine_ls_goodness_of_fit_ref     1.031
_refine_ls_restrained_S_all     1.030
_refine_ls_number_reflns     2428
_refine_ls_number_parameters     299
_refine_ls_number_restraints     1
_refine_ls_hydrogen_treatment     constr
_refine_ls_weighting_scheme     calc
_refine_ls_weighting_details
         'calc w=1/[\s^2^(Fo^2^)+(0.0816P)^2^+0.1773P] where P=(Fo^2^+2Fc^2^)/3'
_atom_sites_solution_hydrogens     geom
_atom_sites_solution_primary     direct
_atom_sites_solution_secondary     difmap
_refine_ls_shift/su_max     0.000
_refine_ls_shift/su_mean     0.000
_refine_diff_density_max     0.244
_refine_diff_density_min     -0.245
_refine_ls_extinction_method     none
_refine_ls_extinction_coef     ?
_refine_ls_abs_structure_details     ?
_refine_ls_abs_structure_Flack     ?
loop_
    _atom_type_symbol
    _atom_type_description
    _atom_type_scat_dispersion_real
    _atom_type_scat_dispersion_imag
    _atom_type_scat_source
    'C' 'C' 0.0033 0.0000
                         'International Tables Vol C Tables 4.2.6.8 and 6.1.1.4'
    'H' 'H' 0.0000 0.0000
                         'International Tables Vol C Tables 4.2.6.8 and 6.1.1.4'
    'O' 'O' 0.0106 0.0000
                         'International Tables Vol C Tables 4.2.6.8 and 6.1.1.4'
_computing_data_collection     'SMART (Bruker, 2000)'
_computing_cell_refinement     'SAINT (Bruker, 2000)'
_computing_data_reduction     'SAINT (Bruker, 2000)'
_computing_structure_solution     'SHELXS97 (Sheldrick, 2008)'
_computing_structure_refinement     'SHELXL97 (Sheldrick, 2008)'
_computing_molecular_graphics     'SHELXTL (Sheldrick, 2008)'
_computing_publication_material     'SHELXTL (Sheldrick, 2008)'
loop_
    _atom_site_type_symbol
    _atom_site_label
    _atom_site_fract_x
    _atom_site_fract_y
    _atom_site_fract_z
    _atom_site_U_iso_or_equiv
    _atom_site_adp_type
    _atom_site_calc_flag
    _atom_site_refinement_flags
    _atom_site_occupancy
    _atom_site_disorder_assembly
    _atom_site_disorder_group
    O O1 -0.1317(3) 0.74752(19) 0.69165(16) 0.0521(6) Uani d . 1 . .
    O O2 -0.1163(4) 0.6395(2) 0.5579(2) 0.0776(9) Uani d . 1 . .
    O O3 0.2976(4) 0.9857(3) 1.2991(2) 0.0794(9) Uani d . 1 . .
    H H3A 0.2459 1.0276 1.3353 0.119 Uiso calc R 1 . .
    C C1 -0.0162(4) 0.9125(4) 1.1007(3) 0.0566(9) Uani d . 1 . .
    H H1A -0.0476 0.9870 1.0801 0.068 Uiso calc R 1 . .
    H H1B -0.1154 0.8681 1.1051 0.068 Uiso calc R 1 . .
    C C2 0.0658(5) 0.9185(4) 1.2036(3) 0.0654(10) Uani d . 1 . .
    H H2A -0.0095 0.9529 1.2497 0.078 Uiso calc R 1 . .
    H H2B 0.0879 0.8435 1.2268 0.078 Uiso calc R 1 . .
    C C3 0.2236(5) 0.9837(3) 1.2033(3) 0.0592(9) Uani d . 1 . .
    H H3B 0.1969 1.0606 1.1852 0.071 Uiso calc R 1 . .
    C C4 0.3498(4) 0.9406(3) 1.1284(3) 0.0543(8) Uani d . 1 . .
    C C5 0.2606(4) 0.9273(3) 1.0255(2) 0.0464(8) Uani d . 1 . .
    H H5A 0.2293 1.0034 1.0072 0.056 Uiso calc R 1 . .
    C C6 0.3736(4) 0.8899(4) 0.9416(3) 0.0590(9) Uani d . 1 . .
    H H6A 0.4776 0.9287 0.9472 0.071 Uiso calc R 1 . .
    H H6B 0.3946 0.8107 0.9475 0.071 Uiso calc R 1 . .
    C C7 0.2955(4) 0.9145(4) 0.8405(3) 0.0583(9) Uani d . 1 . .
    H H7A 0.3690 0.8888 0.7891 0.070 Uiso calc R 1 . .
    H H7B 0.2838 0.9945 0.8332 0.070 Uiso calc R 1 . .
    C C8 0.1261(4) 0.8596(3) 0.8242(2) 0.0466(8) Uani d . 1 . .
    C C9 0.0174(3) 0.8830(3) 0.9165(2) 0.0432(7) Uani d . 1 . .
    H H9A -0.0032 0.9634 0.9147 0.052 Uiso calc R 1 . .
    C C10 0.0967(4) 0.8611(3) 1.0212(2) 0.0457(7) Uani d . 1 . .
    C C11 -0.1523(4) 0.8290(3) 0.9008(2) 0.0510(8) Uani d . 1 . .
    H H11A -0.1393 0.7492 0.8930 0.061 Uiso calc R 1 . .
    H H11B -0.2190 0.8421 0.9589 0.061 Uiso calc R 1 . .
    C C12 -0.2392(4) 0.8762(3) 0.8096(2) 0.0527(8) Uani d . 1 . .
    H H12A -0.3415 0.8363 0.7998 0.063 Uiso calc R 1 . .
    H H12B -0.2660 0.9536 0.8222 0.063 Uiso calc R 1 . .
    C C13 -0.1418(4) 0.8697(3) 0.7150(2) 0.0439(7) Uani d . 1 . .
    C C14 0.0382(4) 0.9125(3) 0.7273(2) 0.0430(7) Uani d . 1 . .
    C C15 0.1341(4) 0.8817(4) 0.6322(2) 0.0550(9) Uani d . 1 . .
    H H15A 0.2303 0.9289 0.6284 0.066 Uiso calc R 1 . .
    H H15B 0.1718 0.8053 0.6382 0.066 Uiso calc R 1 . .
    C C16 0.0360(4) 0.8931(3) 0.5351(2) 0.0532(9) Uani d . 1 . .
    H H16A 0.0952 0.8559 0.4825 0.064 Uiso calc R 1 . .
    H H16B 0.0282 0.9714 0.5179 0.064 Uiso calc R 1 . .
    C C17 -0.1378(4) 0.8442(3) 0.5403(2) 0.0477(8) Uani d . 1 . .
    C C18 -0.2370(4) 0.9073(3) 0.6187(2) 0.0445(7) Uani d . 1 . .
    H H18A -0.3417 0.8675 0.6216 0.053 Uiso calc R 1 . .
    C C19 -0.2835(4) 1.0265(3) 0.5865(2) 0.0496(8) Uani d . 1 . .
    H H19A -0.1825 1.0694 0.5774 0.059 Uiso calc R 1 . .
    C C20 -0.3750(4) 1.0192(3) 0.4849(2) 0.0530(8) Uani d . 1 . .
    H H20A -0.4761 0.9767 0.4949 0.064 Uiso calc R 1 . .
    C C21 -0.2730(5) 0.9578(4) 0.4078(3) 0.0577(9) Uani d . 1 . .
    H H21A -0.1745 1.0005 0.3949 0.069 Uiso calc R 1 . .
    H H21B -0.3353 0.9533 0.3462 0.069 Uiso calc R 1 . .
    C C22 -0.2241(5) 0.8403(3) 0.4399(3) 0.0592(9) Uani d . 1 . .
    H H22A -0.3210 0.7939 0.4441 0.071 Uiso calc R 1 . .
    H H22B -0.1516 0.8080 0.3910 0.071 Uiso calc R 1 . .
    C C23 0.4318(5) 0.8333(4) 1.1653(3) 0.0712(11) Uani d . 1 . .
    H H23A 0.4847 0.8471 1.2281 0.107 Uiso calc R 1 . .
    H H23B 0.5118 0.8094 1.1181 0.107 Uiso calc R 1 . .
    H H23C 0.3504 0.7763 1.1730 0.107 Uiso calc R 1 . .
    C C24 0.4838(5) 1.0301(4) 1.1204(3) 0.0748(12) Uani d . 1 . .
    H H24A 0.5386 1.0381 1.1833 0.112 Uiso calc R 1 . .
    H H24B 0.4348 1.0998 1.1018 0.112 Uiso calc R 1 . .
    H H24C 0.5616 1.0083 1.0710 0.112 Uiso calc R 1 . .
    C C25 0.1145(5) 0.7347(3) 1.0452(3) 0.0612(9) Uani d . 1 . .
    H H25A 0.1114 0.7239 1.1157 0.092 Uiso calc R 1 . .
    H H25B 0.2171 0.7080 1.0202 0.092 Uiso calc R 1 . .
    H H25C 0.0261 0.6944 1.0144 0.092 Uiso calc R 1 . .
    C C26 0.1588(5) 0.7321(3) 0.8123(3) 0.0622(10) Uani d . 1 . .
    H H26A 0.2380 0.7085 0.8611 0.093 Uiso calc R 1 . .
    H H26B 0.2002 0.7176 0.7471 0.093 Uiso calc R 1 . .
    H H26C 0.0584 0.6918 0.8214 0.093 Uiso calc R 1 . .
    C C27 0.0327(4) 1.0412(3) 0.7341(3) 0.0542(8) Uani d . 1 . .
    H H27A -0.0192 1.0708 0.6755 0.081 Uiso calc R 1 . .
    H H27B 0.1423 1.0698 0.7395 0.081 Uiso calc R 1 . .
    H H27C -0.0286 1.0629 0.7914 0.081 Uiso calc R 1 . .
    C C28 -0.1268(4) 0.7329(3) 0.5923(3) 0.0546(8) Uani d . 1 . .
    C C29 -0.3888(5) 1.0861(4) 0.6629(3) 0.0715(11) Uani d . 1 . .
    H H29A -0.3304 1.0900 0.7250 0.107 Uiso calc R 1 . .
    H H29B -0.4892 1.0456 0.6718 0.107 Uiso calc R 1 . .
    H H29C -0.4132 1.1600 0.6401 0.107 Uiso calc R 1 . .
    C C30 -0.4225(5) 1.1339(4) 0.4454(3) 0.0727(11) Uani d . 1 . .
    H H30A -0.4788 1.1258 0.3830 0.109 Uiso calc R 1 . .
    H H30B -0.3254 1.1778 0.4363 0.109 Uiso calc R 1 . .
    H H30C -0.4930 1.1702 0.4919 0.109 Uiso calc R 1 . .
loop_
    _atom_site_aniso_label
    _atom_site_aniso_U_11
    _atom_site_aniso_U_22
    _atom_site_aniso_U_33
    _atom_site_aniso_U_12
    _atom_site_aniso_U_13
    _atom_site_aniso_U_23
    O1 0.0634(14) 0.0347(12) 0.0582(13) -0.0028(11) 0.0101(10) 0.0014(10)
    O2 0.115(2) 0.0379(14) 0.0798(18) 0.0061(15) 0.0098(16) -0.0079(13)
    O3 0.088(2) 0.084(2) 0.0662(16) 0.0096(17) -0.0086(15) -0.0169(15)
    C1 0.0500(19) 0.064(2) 0.056(2) -0.0025(17) 0.0118(15) -0.0011(17)
    C2 0.067(2) 0.072(3) 0.057(2) 0.002(2) 0.0129(18) -0.0041(18)
    C3 0.066(2) 0.051(2) 0.060(2) 0.0044(18) -0.0036(17) -0.0040(16)
    C4 0.0513(19) 0.049(2) 0.063(2) 0.0008(16) -0.0003(16) 0.0036(16)
    C5 0.0414(16) 0.0422(18) 0.0556(19) 0.0017(14) 0.0075(14) 0.0048(14)
    C6 0.0375(16) 0.072(3) 0.068(2) 0.0045(17) 0.0072(15) 0.0029(19)
    C7 0.0363(16) 0.079(3) 0.060(2) 0.0016(17) 0.0129(14) 0.0043(18)
    C8 0.0405(16) 0.0441(18) 0.0554(18) 0.0041(14) 0.0097(14) -0.0002(14)
    C9 0.0378(15) 0.0371(17) 0.0548(18) -0.0002(13) 0.0093(13) 0.0008(14)
    C10 0.0448(16) 0.0393(17) 0.0534(18) -0.0012(14) 0.0095(13) 0.0012(14)
    C11 0.0457(17) 0.057(2) 0.0503(18) -0.0076(16) 0.0087(14) 0.0028(15)
    C12 0.0392(16) 0.059(2) 0.060(2) -0.0053(16) 0.0118(14) -0.0015(17)
    C13 0.0466(16) 0.0351(16) 0.0503(17) -0.0012(13) 0.0116(13) -0.0015(13)
    C14 0.0369(15) 0.0408(17) 0.0514(18) 0.0015(13) 0.0093(13) -0.0015(13)
    C15 0.0449(17) 0.063(2) 0.058(2) 0.0042(17) 0.0160(15) 0.0022(17)
    C16 0.0548(19) 0.053(2) 0.052(2) -0.0003(16) 0.0198(15) 0.0009(16)
    C17 0.0532(18) 0.0382(17) 0.0520(18) -0.0007(14) 0.0071(15) -0.0029(14)
    C18 0.0388(15) 0.0405(17) 0.0544(19) -0.0043(13) 0.0078(14) -0.0005(14)
    C19 0.0439(17) 0.0424(18) 0.062(2) 0.0007(15) 0.0053(14) -0.0021(15)
    C20 0.0451(17) 0.053(2) 0.061(2) -0.0043(16) 0.0036(14) 0.0053(16)
    C21 0.057(2) 0.065(2) 0.0516(18) -0.0027(18) 0.0019(15) 0.0040(17)
    C22 0.069(2) 0.054(2) 0.055(2) -0.0101(18) 0.0092(17) -0.0098(17)
    C23 0.075(3) 0.063(3) 0.075(3) 0.014(2) -0.010(2) 0.003(2)
    C24 0.072(3) 0.071(3) 0.081(3) -0.019(2) -0.011(2) 0.002(2)
    C25 0.074(2) 0.0439(19) 0.065(2) -0.0057(19) -0.0016(17) 0.0081(17)
    C26 0.072(2) 0.057(2) 0.058(2) 0.025(2) 0.0082(17) -0.0017(18)
    C27 0.0536(19) 0.0434(19) 0.066(2) -0.0041(15) -0.0010(16) 0.0010(16)
    C28 0.064(2) 0.0377(18) 0.062(2) 0.0028(16) 0.0095(16) -0.0004(16)
    C29 0.078(3) 0.066(3) 0.070(2) 0.029(2) 0.002(2) -0.006(2)
    C30 0.075(3) 0.067(3) 0.075(2) 0.012(2) -0.003(2) 0.011(2)
_geom_special_details
;
All e.s.d.'s (except the e.s.d. in the dihedral angle between two l.s. planes)
are estimated using the full covariance matrix. The cell e.s.d.'s are taken
into account individually in the estimation of e.s.d.'s in distances, angles
and torsion angles; correlations between e.s.d.'s in cell parameters are only
used when they are defined by crystal symmetry. An approximate (isotropic)
treatment of cell e.s.d.'s is used for estimating e.s.d.'s involving l.s.
planes.
;
loop_
    _geom_bond_atom_site_label_1
    _geom_bond_atom_site_label_2
    _geom_bond_site_symmetry_2
    _geom_bond_distance
    _geom_bond_publ_flag
    O1 C28 . 1.351(4) ?
    O1 C13 . 1.502(4) ?
    O2 C28 . 1.216(5) ?
    O3 C3 . 1.421(4) ?
    O3 H3A . 0.820 ?
    C1 C2 . 1.536(5) ?
    C1 C10 . 1.547(4) ?
    C1 H1A . 0.970 ?
    C1 H1B . 0.970 ?
    C2 C3 . 1.506(5) ?
    C2 H2A . 0.970 ?
    C2 H2B . 0.970 ?
    C3 C4 . 1.537(5) ?
    C3 H3B . 0.980 ?
    C4 C23 . 1.533(5) ?
    C4 C24 . 1.537(5) ?
    C4 C5 . 1.568(5) ?
    C5 C6 . 1.532(4) ?
    C5 C10 . 1.556(4) ?
    C5 H5A . 0.980 ?
    C6 C7 . 1.528(5) ?
    C6 H6A . 0.970 ?
    C6 H6B . 0.970 ?
    C7 C8 . 1.545(5) ?
    C7 H7A . 0.970 ?
    C7 H7B . 0.970 ?
    C8 C9 . 1.559(4) ?
    C8 C26 . 1.562(5) ?
    C8 C14 . 1.614(4) ?
    C9 C11 . 1.541(4) ?
    C9 C10 . 1.569(4) ?
    C9 H9A . 0.980 ?
    C10 C25 . 1.558(5) ?
    C11 C12 . 1.522(5) ?
    C11 H11A . 0.970 ?
    C11 H11B . 0.970 ?
    C12 C13 . 1.510(4) ?
    C12 H12A . 0.970 ?
    C12 H12B . 0.970 ?
    C13 C14 . 1.563(4) ?
    C13 C18 . 1.573(4) ?
    C14 C27 . 1.549(5) ?
    C14 C15 . 1.552(4) ?
    C15 C16 . 1.534(5) ?
    C15 H15A . 0.970 ?
    C15 H15B . 0.970 ?
    C16 C17 . 1.537(5) ?
    C16 H16A . 0.970 ?
    C16 H16B . 0.970 ?
    C17 C28 . 1.511(5) ?
    C17 C22 . 1.520(5) ?
    C17 C18 . 1.536(4) ?
    C18 C19 . 1.542(5) ?
    C18 H18A . 0.980 ?
    C19 C29 . 1.525(5) ?
    C19 C20 . 1.555(5) ?
    C19 H19A . 0.980 ?
    C20 C30 . 1.525(6) ?
    C20 C21 . 1.527(5) ?
    C20 H20A . 0.980 ?
    C21 C22 . 1.527(6) ?
    C21 H21A . 0.970 ?
    C21 H21B . 0.970 ?
    C22 H22A . 0.970 ?
    C22 H22B . 0.970 ?
    C23 H23A . 0.960 ?
    C23 H23B . 0.960 ?
    C23 H23C . 0.960 ?
    C24 H24A . 0.960 ?
    C24 H24B . 0.960 ?
    C24 H24C . 0.960 ?
    C25 H25A . 0.960 ?
    C25 H25B . 0.960 ?
    C25 H25C . 0.960 ?
    C26 H26A . 0.960 ?
    C26 H26B . 0.960 ?
    C26 H26C . 0.960 ?
    C27 H27A . 0.960 ?
    C27 H27B . 0.960 ?
    C27 H27C . 0.960 ?
    C29 H29A . 0.960 ?
    C29 H29B . 0.960 ?
    C29 H29C . 0.960 ?
    C30 H30A . 0.960 ?
    C30 H30B . 0.960 ?
    C30 H30C . 0.960 ?
loop_
    _geom_angle_atom_site_label_1
    _geom_angle_atom_site_label_2
    _geom_angle_atom_site_label_3
    _geom_angle_site_symmetry_1
    _geom_angle_site_symmetry_3
    _geom_angle
    _geom_angle_publ_flag
    C28 O1 C13 . . 109.7(2) ?
    C3 O3 H3A . . 109.5 ?
    C2 C1 C10 . . 112.7(3) ?
    C2 C1 H1A . . 109.0 ?
    C10 C1 H1A . . 109.0 ?
    C2 C1 H1B . . 109.0 ?
    C10 C1 H1B . . 109.0 ?
    H1A C1 H1B . . 107.8 ?
    C3 C2 C1 . . 112.8(3) ?
    C3 C2 H2A . . 109.0 ?
    C1 C2 H2A . . 109.0 ?
    C3 C2 H2B . . 109.0 ?
    C1 C2 H2B . . 109.0 ?
    H2A C2 H2B . . 107.8 ?
    O3 C3 C2 . . 111.3(3) ?
    O3 C3 C4 . . 108.7(3) ?
    C2 C3 C4 . . 113.9(3) ?
    O3 C3 H3B . . 107.6 ?
    C2 C3 H3B . . 107.6 ?
    C4 C3 H3B . . 107.6 ?
    C23 C4 C24 . . 107.6(3) ?
    C23 C4 C3 . . 111.2(3) ?
    C24 C4 C3 . . 107.0(3) ?
    C23 C4 C5 . . 113.5(3) ?
    C24 C4 C5 . . 109.5(3) ?
    C3 C4 C5 . . 107.9(3) ?
    C6 C5 C10 . . 110.2(3) ?
    C6 C5 C4 . . 113.9(3) ?
    C10 C5 C4 . . 118.4(3) ?
    C6 C5 H5A . . 104.2 ?
    C10 C5 H5A . . 104.2 ?
    C4 C5 H5A . . 104.2 ?
    C7 C6 C5 . . 110.7(3) ?
    C7 C6 H6A . . 109.5 ?
    C5 C6 H6A . . 109.5 ?
    C7 C6 H6B . . 109.5 ?
    C5 C6 H6B . . 109.5 ?
    H6A C6 H6B . . 108.1 ?
    C6 C7 C8 . . 114.2(3) ?
    C6 C7 H7A . . 108.7 ?
    C8 C7 H7A . . 108.7 ?
    C6 C7 H7B . . 108.7 ?
    C8 C7 H7B . . 108.7 ?
    H7A C7 H7B . . 107.6 ?
    C7 C8 C9 . . 108.9(3) ?
    C7 C8 C26 . . 106.2(3) ?
    C9 C8 C26 . . 110.9(3) ?
    C7 C8 C14 . . 109.7(3) ?
    C9 C8 C14 . . 108.8(2) ?
    C26 C8 C14 . . 112.2(3) ?
    C11 C9 C8 . . 109.3(3) ?
    C11 C9 C10 . . 114.6(3) ?
    C8 C9 C10 . . 117.0(2) ?
    C11 C9 H9A . . 104.9 ?
    C8 C9 H9A . . 104.9 ?
    C10 C9 H9A . . 104.9 ?
    C1 C10 C5 . . 106.7(3) ?
    C1 C10 C25 . . 107.4(3) ?
    C5 C10 C25 . . 114.3(3) ?
    C1 C10 C9 . . 108.2(3) ?
    C5 C10 C9 . . 107.1(2) ?
    C25 C10 C9 . . 112.7(3) ?
    C12 C11 C9 . . 111.4(3) ?
    C12 C11 H11A . . 109.3 ?
    C9 C11 H11A . . 109.3 ?
    C12 C11 H11B . . 109.3 ?
    C9 C11 H11B . . 109.3 ?
    H11A C11 H11B . . 108.0 ?
    C13 C12 C11 . . 114.7(3) ?
    C13 C12 H12A . . 108.6 ?
    C11 C12 H12A . . 108.6 ?
    C13 C12 H12B . . 108.6 ?
    C11 C12 H12B . . 108.6 ?
    H12A C12 H12B . . 107.6 ?
    O1 C13 C12 . . 104.9(3) ?
    O1 C13 C14 . . 106.9(2) ?
    C12 C13 C14 . . 113.2(3) ?
    O1 C13 C18 . . 97.8(2) ?
    C12 C13 C18 . . 115.0(3) ?
    C14 C13 C18 . . 116.7(2) ?
    C27 C14 C15 . . 107.5(3) ?
    C27 C14 C13 . . 107.8(3) ?
    C15 C14 C13 . . 108.3(3) ?
    C27 C14 C8 . . 111.0(3) ?
    C15 C14 C8 . . 110.5(3) ?
    C13 C14 C8 . . 111.5(2) ?
    C16 C15 C14 . . 114.9(3) ?
    C16 C15 H15A . . 108.6 ?
    C14 C15 H15A . . 108.6 ?
    C16 C15 H15B . . 108.6 ?
    C14 C15 H15B . . 108.6 ?
    H15A C15 H15B . . 107.5 ?
    C15 C16 C17 . . 113.6(3) ?
    C15 C16 H16A . . 108.8 ?
    C17 C16 H16A . . 108.8 ?
    C15 C16 H16B . . 108.8 ?
    C17 C16 H16B . . 108.8 ?
    H16A C16 H16B . . 107.7 ?
    C28 C17 C22 . . 114.3(3) ?
    C28 C17 C18 . . 98.5(3) ?
    C22 C17 C18 . . 112.6(3) ?
    C28 C17 C16 . . 107.9(3) ?
    C22 C17 C16 . . 113.0(3) ?
    C18 C17 C16 . . 109.5(3) ?
    C17 C18 C19 . . 113.2(3) ?
    C17 C18 C13 . . 99.6(2) ?
    C19 C18 C13 . . 128.1(3) ?
    C17 C18 H18A . . 104.6 ?
    C19 C18 H18A . . 104.6 ?
    C13 C18 H18A . . 104.6 ?
    C29 C19 C18 . . 112.5(3) ?
    C29 C19 C20 . . 110.6(3) ?
    C18 C19 C20 . . 108.1(3) ?
    C29 C19 H19A . . 108.5 ?
    C18 C19 H19A . . 108.5 ?
    C20 C19 H19A . . 108.5 ?
    C30 C20 C21 . . 109.6(3) ?
    C30 C20 C19 . . 112.0(3) ?
    C21 C20 C19 . . 111.5(3) ?
    C30 C20 H20A . . 107.9 ?
    C21 C20 H20A . . 107.9 ?
    C19 C20 H20A . . 107.9 ?
    C20 C21 C22 . . 113.3(3) ?
    C20 C21 H21A . . 108.9 ?
    C22 C21 H21A . . 108.9 ?
    C20 C21 H21B . . 108.9 ?
    C22 C21 H21B . . 108.9 ?
    H21A C21 H21B . . 107.7 ?
    C17 C22 C21 . . 110.0(3) ?
    C17 C22 H22A . . 109.7 ?
    C21 C22 H22A . . 109.7 ?
    C17 C22 H22B . . 109.7 ?
    C21 C22 H22B . . 109.7 ?
    H22A C22 H22B . . 108.2 ?
    C4 C23 H23A . . 109.5 ?
    C4 C23 H23B . . 109.5 ?
    H23A C23 H23B . . 109.5 ?
    C4 C23 H23C . . 109.5 ?
    H23A C23 H23C . . 109.5 ?
    H23B C23 H23C . . 109.5 ?
    C4 C24 H24A . . 109.5 ?
    C4 C24 H24B . . 109.5 ?
    H24A C24 H24B . . 109.5 ?
    C4 C24 H24C . . 109.5 ?
    H24A C24 H24C . . 109.5 ?
    H24B C24 H24C . . 109.5 ?
    C10 C25 H25A . . 109.5 ?
    C10 C25 H25B . . 109.5 ?
    H25A C25 H25B . . 109.5 ?
    C10 C25 H25C . . 109.5 ?
    H25A C25 H25C . . 109.5 ?
    H25B C25 H25C . . 109.5 ?
    C8 C26 H26A . . 109.5 ?
    C8 C26 H26B . . 109.5 ?
    H26A C26 H26B . . 109.5 ?
    C8 C26 H26C . . 109.5 ?
    H26A C26 H26C . . 109.5 ?
    H26B C26 H26C . . 109.5 ?
    C14 C27 H27A . . 109.5 ?
    C14 C27 H27B . . 109.5 ?
    H27A C27 H27B . . 109.5 ?
    C14 C27 H27C . . 109.5 ?
    H27A C27 H27C . . 109.5 ?
    H27B C27 H27C . . 109.5 ?
    O2 C28 O1 . . 120.0(3) ?
    O2 C28 C17 . . 130.0(3) ?
    O1 C28 C17 . . 110.0(3) ?
    C19 C29 H29A . . 109.5 ?
    C19 C29 H29B . . 109.5 ?
    H29A C29 H29B . . 109.5 ?
    C19 C29 H29C . . 109.5 ?
    H29A C29 H29C . . 109.5 ?
    H29B C29 H29C . . 109.5 ?
    C20 C30 H30A . . 109.5 ?
    C20 C30 H30B . . 109.5 ?
    H30A C30 H30B . . 109.5 ?
    C20 C30 H30C . . 109.5 ?
    H30A C30 H30C . . 109.5 ?
    H30B C30 H30C . . 109.5 ?
loop_
    _geom_hbond_atom_site_label_D
    _geom_hbond_atom_site_label_H
    _geom_hbond_atom_site_label_A
    _geom_hbond_site_symmetry_A
    _geom_hbond_distance_DH
    _geom_hbond_distance_HA
    _geom_hbond_distance_DA
    _geom_hbond_angle_DHA
    O3 H3A O2 2_557 0.82 2.24 3.059(4) 176.3
data_global
_journal_date_recd_electronic     2008-12-12
_journal_date_accepted     2009-03-06
_journal_name_full     'Acta Crystallographica, Section E'
_journal_year     2009
_journal_volume     65
_journal_issue      4
_journal_page_first     o753
_journal_page_last     o753
_journal_paper_category     QO
_journal_coeditor_code     BI2335
_publ_contact_author_name     'Prof. Jian-ping, Gao; Prof.Qing-Shan, Li'
_publ_contact_author_address
; Institute of Pharmaceutical Science
  Shanxi Medical University
  56 West Xinjian Road, Taiyuan 030001
  People's Republic of China
;
_publ_contact_author_email     jpgao123@sina.com
_publ_contact_author_fax     '86 10 4690114'
_publ_contact_author_phone     '86 10 4690312'
_publ_section_title
;\
(1<i>S</i>*,2<i>R</i>*,4a<i>S</i>*,6a<i>S</i>*,6b<i>R</i>*,10<i>S</i>*,\
12a<i>R</i>*,14a<i>S</i>*)-10-Hydroxy-1,2,6a,6b,9,9,12a-\
heptamethylperhydropicene-4a,14a-carbolactone
;
loop_
    _publ_author_name
    _publ_author_address
    'Dan-Wei Ou-yang'
; Institute of Pharmaceutical Science
  Shanxi Medical University
  56 West Xinjian Road, Taiyuan 030001
  People's Republic of China
;
    'Jian-Ping Gao'
; Institute of Pharmaceutical Science
  Shanxi Medical University
  56 West Xinjian Road, Taiyuan 030001
  People's Republic of China
;
    'Qing-Shan Li'
; Institute of Pharmaceutical Science
  Shanxi Medical University
  56 West Xinjian Road, Taiyuan 030001
  People's Republic of China
;
    'Jian-Ping Guo'
; Institute of Chemistry and Engineering
  Shanxi University
  96 Wucheng Road, Taiyuan 030006
  People's Republic of China
;
