# Supplementary material for: (1S*,2R*,4aS*,6aS*,6bR*,10S*,12aR*,14aS*)-10-Hydr­oxy-1,2,6a,6b,9,9,12a-hepta­methyl­perhydro­picene-4a,14a-carbolactone
Source: Acta Crystallogr Sect E Struct Rep Online. 2009 Mar 14;65(Pt 4):o753. doi: 10.1107/S1600536809008253 (PMC2969035; doi:10.1107/S1600536809008253)
Supplement: Supplementary file 2 [file e-65-0o753-Isup2.hkl]

# 
# h,k,l, Fc-squared, Fo-squared, sigma(Fo-squared) and status flag 
# 
data_I
_shelx_title ' s264p in P2(1)' 
_shelx_refln_list_code          4 
_shelx_F_calc_maximum      149.11 
_exptl_crystal_F_000       504.00 
_reflns_d_resolution_high  0.8406 
 
loop_ 
 _symmetry_equiv_pos_as_xyz 
 'x, y, z' 
 '-x, y+1/2, -z' 
 
_cell_length_a     8.1564 
_cell_length_b    12.0045 
_cell_length_c    13.4749 
_cell_angle_alpha  90.000 
_cell_angle_beta   90.520 
_cell_angle_gamma  90.000 
 
_shelx_F_squared_multiplier     1.000 
 
loop_ 
 _refln_index_h 
 _refln_index_k 
 _refln_index_l 
 _refln_F_squared_calc 
 _refln_F_squared_meas 
 _refln_F_squared_sigma 
 _refln_observed_status 
   1   0   0     7084.32     6006.09    463.17 o 
   2   0   0      235.99      194.57     11.40 o 
   3   0   0       59.13       51.56      4.04 o 
   4   0   0      134.42      142.46      6.58 o 
   5   0   0       62.76       62.18      3.87 o 
   6   0   0        0.06        1.24      0.72 o 
   7   0   0      171.78      146.10     11.69 o 
   8   0   0      237.87      203.47     16.14 o 
   9   0   0        0.11        3.31      1.83 o 
   1   1   0      188.30      189.80      8.32 o 
   2   1   0     2044.98     1932.30    149.00 o 
   3   1   0     1251.12     1155.39     50.51 o 
   4   1   0      851.06      848.26     33.34 o 
   5   1   0      126.56      129.07      5.15 o 
   6   1   0       40.46       35.93      4.04 o 
   7   1   0       57.99       54.68      2.88 o 
   8   1   0        3.22        4.67      1.83 o 
   9   1   0        8.83       14.32      4.94 o 
   0   2   0    22232.43    28568.73   2083.30 o 
   1   2   0     5648.48     6289.61    484.89 o 
   2   2   0      537.61      542.55     23.74 o 
   3   2   0     3554.57     3498.10    152.81 o 
   4   2   0     2103.87     2108.33     92.18 o 
   5   2   0       14.62       13.39      0.80 o 
   6   2   0        6.64        6.70      2.30 o 
   7   2   0       44.34       43.37      3.25 o 
   8   2   0       68.53       58.17      4.27 o 
   9   2   0       24.23       22.45      2.80 o 
   1   3   0     1475.78     1628.36     86.40 o 
   2   3   0      255.88      242.72      9.15 o 
   3   3   0     1707.41     1765.37     77.16 o 
   4   3   0      433.52      486.14     21.34 o 
   5   3   0       20.36       18.56      1.21 o 
   6   3   0       11.30       10.62      0.81 o 
   7   3   0       18.25       22.15      1.49 o 
   8   3   0       20.23       20.47      1.96 o 
   9   3   0        3.72        3.39      1.45 o 
   0   4   0     1944.75     2601.16    189.77 o 
   1   4   0     1047.98     1317.15     56.47 o 
   2   4   0      606.99      723.86     27.18 o 
   3   4   0      606.13      717.92     26.95 o 
   4   4   0      231.73      262.80     11.61 o 
   5   4   0       97.72       91.50      4.20 o 
   6   4   0       24.98       22.46      1.25 o 
   7   4   0        3.74        1.10      0.86 o 
   8   4   0       18.44       16.03      1.83 o 
   9   4   0        8.91        7.12      1.63 o 
   1   5   0      813.92     1019.06     52.66 o 
   2   5   0      209.69      211.56      9.20 o 
   3   5   0      654.57      686.37     25.78 o 
   4   5   0      175.91      210.80      9.37 o 
   5   5   0       51.63       58.32      2.81 o 
   6   5   0       12.92       14.98      1.82 o 
   7   5   0        9.12        9.38      1.45 o 
   8   5   0       28.15       31.48      2.64 o 
   9   5   0        4.94        5.43      1.64 o 
   0   6   0     1541.18     2031.78    148.32 o 
   1   6   0     1156.84     1469.46     75.90 o 
   2   6   0      193.62      204.07      8.90 o 
   3   6   0      229.70      245.65      9.33 o 
   4   6   0       25.03       23.50      1.35 o 
   5   6   0        7.81        5.61      1.37 o 
   6   6   0       11.46       12.02      0.99 o 
   7   6   0       10.51        6.51      1.56 o 
   8   6   0       51.04       54.32      3.93 o 
   1   7   0        5.40        6.86      0.76 o 
   2   7   0      129.39      143.91      6.35 o 
   3   7   0      110.46      110.49      4.33 o 
   4   7   0       21.68       26.30      1.57 o 
   5   7   0        4.06        3.00      0.85 o 
   6   7   0       27.15       26.20      2.31 o 
   7   7   0       44.23       46.21      5.20 o 
   8   7   0       22.48       27.03      6.23 o 
   0   8   0      628.60      704.06     51.63 o 
   1   8   0      227.69      239.84     17.17 o 
   2   8   0      149.48      143.66      7.66 o 
   3   8   0      481.48      511.85     19.34 o 
   4   8   0      370.56      380.71     16.83 o 
   5   8   0       32.10       30.70      1.85 o 
   6   8   0        1.09       -0.37      1.22 o 
   7   8   0       14.14       22.61      1.96 o 
   8   8   0       25.22       30.95      3.16 o 
   1   9   0       34.24       37.15      2.59 o 
   2   9   0       88.27       88.18      4.87 o 
   3   9   0       17.99       18.29      1.51 o 
   4   9   0        7.83        7.57      1.05 o 
   5   9   0        2.93        4.48      1.15 o 
   6   9   0        0.08        1.67      1.36 o 
   7   9   0        4.11        6.13      1.54 o 
   0  10   0      262.15      223.52     16.68 o 
   1  10   0       36.11       31.07      3.43 o 
   2  10   0        2.05        0.34      0.76 o 
   3  10   0      153.27      154.63      8.57 o 
   4  10   0      102.51      107.17      6.12 o 
   5  10   0       51.27       56.17      3.60 o 
   6  10   0        0.22       -0.53      2.91 o 
   1  11   0       36.84       30.32      4.19 o 
   2  11   0       42.49       43.63      2.83 o 
   3  11   0       27.97       32.31      2.39 o 
   4  11   0        0.04       -0.29      1.37 o 
   5  11   0       24.29       29.80      3.17 o 
   6  11   0        0.05        0.15      1.54 o 
   0  12   0       24.46       26.03      2.63 o 
   1  12   0       37.24       36.97      2.42 o 
   2  12   0       12.45       12.20      2.44 o 
   3  12   0        4.10        6.31      1.69 o 
   4  12   0        0.44        0.40      1.54 o 
   5  12   0       10.74       17.08      2.54 o 
   1  13   0        3.07        4.04      1.13 o 
   2  13   0        9.91       11.57      2.11 o 
   3  13   0        8.29        9.51      2.11 o 
   4  13   0        6.97       10.34      2.20 o 
   0  14   0        2.73        2.03      1.66 o 
   1  14   0        0.05        0.88      1.16 o 
  -9   0   1        1.90        6.31      2.00 o 
  -8   0   1       38.32       28.63      3.11 o 
  -7   0   1      154.38      117.10      9.51 o 
  -6   0   1       15.41       20.20      2.00 o 
  -5   0   1        5.38        6.31      1.26 o 
  -4   0   1        1.81        0.06      0.80 o 
  -3   0   1       36.36       25.00      2.26 o 
  -2   0   1      525.87      478.86     37.00 o 
  -1   0   1     3092.14     2582.44    199.12 o 
   0   0   1       93.36       71.79      5.26 o 
   1   0   1     2458.94     2157.72    104.07 o 
   2   0   1      723.85      638.88     29.07 o 
   3   0   1      159.86      156.21      7.18 o 
   4   0   1      337.11      370.21     16.95 o 
   5   0   1       31.47       33.75      1.73 o 
   6   0   1      132.04      113.12      6.76 o 
   7   0   1       26.20       24.73      2.00 o 
   8   0   1       55.20       55.51      5.09 o 
  -9   1   1        2.97        3.68      1.99 o 
  -8   1   1       15.38       15.49      2.08 o 
  -7   1   1        2.37        1.46      1.04 o 
  -6   1   1        2.78        3.85      0.73 o 
  -5   1   1      191.75      166.44      8.15 o 
  -4   1   1      164.92      167.27      9.26 o 
  -3   1   1      383.31      349.32     27.06 o 
  -2   1   1     1959.45     1930.26     84.34 o 
  -1   1   1    17644.90    17915.33    781.75 o 
   0   1   1     3530.82     3726.05    192.22 o 
   1   1   1      999.03      986.52     33.96 o 
   2   1   1     4907.75     4778.75    164.52 o 
   3   1   1     1665.08     1677.62     65.77 o 
   4   1   1      429.62      389.56     15.31 o 
   5   1   1        5.95        3.64      0.73 o 
   6   1   1      149.76      130.41      6.26 o 
   7   1   1      354.82      297.87     19.32 o 
   8   1   1       89.19       81.59      4.11 o 
   9   1   1        8.94       12.08      2.20 o 
  -9   2   1        0.24        2.49      1.33 o 
  -8   2   1       12.39       10.79      1.18 o 
  -7   2   1        5.11        5.42      1.38 o 
  -6   2   1       38.29       31.47      1.79 o 
  -5   2   1       27.92       21.25      1.27 o 
  -4   2   1      439.61      413.35     18.15 o 
  -3   2   1     1101.23     1085.73     47.50 o 
  -2   2   1      469.23      499.83     21.82 o 
  -1   2   1      308.00      305.97     16.75 o 
   0   2   1     3424.83     3648.58    155.89 o 
   1   2   1      448.92      455.69     19.56 o 
   2   2   1     1127.33     1145.86     39.35 o 
   3   2   1      844.15      908.83     31.30 o 
   4   2   1       39.28       37.64      1.64 o 
   5   2   1       19.16       18.21      0.96 o 
   6   2   1        7.04        9.23      0.86 o 
   7   2   1       18.65       14.94      1.46 o 
   8   2   1       56.99       48.42      3.43 o 
   9   2   1       18.23       13.69      1.76 o 
  -9   3   1        2.32        2.12      2.17 o 
  -8   3   1        9.50       11.48      1.51 o 
  -7   3   1        8.91        7.40      0.97 o 
  -6   3   1       40.17       43.13      2.76 o 
  -5   3   1        6.03        7.28      0.72 o 
  -4   3   1      305.81      331.40     14.60 o 
  -3   3   1      496.78      546.27     23.94 o 
  -2   3   1     1510.38     1604.44     69.98 o 
  -1   3   1      134.80      144.70      7.78 o 
   0   3   1     1293.37     1445.77     74.61 o 
   1   3   1      550.94      646.59     27.77 o 
   2   3   1      358.61      412.17     15.49 o 
   3   3   1      388.32      409.28     15.38 o 
   4   3   1        9.02        7.00      0.58 o 
   5   3   1       49.07       38.44      1.71 o 
   6   3   1       19.18       20.24      1.47 o 
   7   3   1       10.12        7.23      1.82 o 
   8   3   1       55.12       49.09      3.42 o 
   9   3   1        5.93        4.23      1.51 o 
  -9   4   1        3.51        2.09      1.64 o 
  -8   4   1       12.68        9.96      1.24 o 
  -7   4   1       12.08        9.97      1.12 o 
  -6   4   1       67.81       72.63      3.47 o 
  -5   4   1       17.51       20.69      1.25 o 
  -4   4   1       75.46       71.75      3.34 o 
  -3   4   1      406.24      423.13     18.60 o 
  -2   4   1       66.03       71.48      3.72 o 
  -1   4   1      246.07      262.25     11.33 o 
   0   4   1      180.87      194.67     10.14 o 
   1   4   1      111.27      115.29      6.07 o 
   2   4   1      380.48      474.62     17.85 o 
   3   4   1      906.22     1074.51     40.31 o 
   4   4   1       97.76       91.58      3.74 o 
   5   4   1       28.76       28.00      1.37 o 
   6   4   1       27.00       24.21      1.30 o 
   7   4   1        9.41       10.47      1.38 o 
   8   4   1       62.59       64.00      7.91 o 
   9   4   1        1.97        3.12      1.31 o 
  -9   5   1        0.52        0.43      2.09 o 
  -8   5   1       10.33       11.79      1.76 o 
  -7   5   1        3.90        2.75      1.83 o 
  -6   5   1        8.63        8.14      1.19 o 
  -5   5   1        0.56        0.35      0.63 o 
  -4   5   1        3.13        4.89      1.74 o 
  -3   5   1      415.19      456.01     20.06 o 
  -2   5   1      212.84      211.86      9.21 o 
  -1   5   1      127.50      189.64      8.25 o 
   0   5   1     2682.81     3214.66    165.77 o 
   1   5   1      348.21      356.58     18.52 o 
   2   5   1      237.62      294.90     12.76 o 
   3   5   1       40.01       35.37      1.53 o 
   4   5   1       10.00       11.66      0.73 o 
   5   5   1        8.57        7.57      0.70 o 
   6   5   1        6.31        7.05      1.06 o 
   7   5   1       18.40       14.99      1.66 o 
   8   5   1       32.40       37.46      2.98 o 
   9   5   1        0.68        0.84      1.56 o 
  -8   6   1       10.17        9.22      1.90 o 
  -7   6   1       42.05       36.86      2.30 o 
  -6   6   1       32.07       32.46      2.71 o 
  -5   6   1       22.97       24.83      1.51 o 
  -4   6   1       40.13       40.84      3.95 o 
  -3   6   1      363.52      393.83     14.88 o 
  -2   6   1       36.21       37.72      1.88 o 
  -1   6   1       20.69       21.17      2.03 o 
   0   6   1      370.43      444.62     23.04 o 
   1   6   1       31.51       39.97      2.31 o 
   2   6   1      265.01      294.30     12.78 o 
   3   6   1       27.84       24.93      1.20 o 
   4   6   1       31.71       39.08      1.99 o 
   5   6   1       36.19       32.24      1.59 o 
   6   6   1        7.47        6.17      1.79 o 
   7   6   1       61.03       61.96      4.33 o 
   8   6   1       32.86       35.13      3.14 o 
  -8   7   1       16.03       16.44      2.32 o 
  -7   7   1        8.57       13.46      2.51 o 
  -6   7   1       19.90       24.02      2.04 o 
  -5   7   1       47.03       51.30      5.25 o 
  -4   7   1      147.79      134.35      6.12 o 
  -3   7   1       17.96       16.70      1.16 o 
  -2   7   1       55.53       59.95      3.51 o 
  -1   7   1      483.28      484.16     25.11 o 
   0   7   1     1183.29     1321.30     68.28 o 
   1   7   1       81.19       74.84      4.10 o 
   2   7   1      183.01      211.38     11.10 o 
   3   7   1      244.18      255.68      9.72 o 
   4   7   1       31.16       28.28      1.65 o 
   5   7   1       32.28       36.09      3.05 o 
   6   7   1       19.09       21.42      1.61 o 
   7   7   1       44.66       49.39      3.12 o 
   8   7   1       11.71       19.11      2.40 o 
  -8   8   1        3.68        0.18      2.30 o 
  -7   8   1       21.88       24.20      3.77 o 
  -6   8   1       11.39       15.01      1.78 o 
  -5   8   1       11.18       11.34      1.18 o 
  -4   8   1       57.02       57.31      2.90 o 
  -3   8   1       41.87       37.62      2.28 o 
  -2   8   1       89.61       85.63      5.76 o 
  -1   8   1      158.82      155.92      8.26 o 
   0   8   1      112.27      117.08      6.27 o 
   1   8   1       35.37       33.72      4.91 o 
   2   8   1       55.56       58.03      3.31 o 
   3   8   1      115.71      130.92      5.85 o 
   4   8   1       56.80       57.56      3.54 o 
   5   8   1        0.78        0.27      1.67 o 
   6   8   1       33.78       38.54      2.37 o 
   7   8   1       17.03       20.70      1.86 o 
   8   8   1       16.29       22.90      3.21 o 
  -7   9   1        3.92        7.33      1.89 o 
  -6   9   1        6.54        9.72      1.63 o 
  -5   9   1       29.79       30.93      1.95 o 
  -4   9   1      124.25      123.01      5.70 o 
  -3   9   1        4.10        3.54      0.90 o 
  -2   9   1      489.96      464.50     24.15 o 
  -1   9   1      150.77      143.92      7.68 o 
   0   9   1       70.84       76.75      4.24 o 
   1   9   1       18.95       19.54      1.44 o 
   2   9   1      180.48      175.87      9.33 o 
   3   9   1      399.88      421.04     18.27 o 
   4   9   1      154.90      155.32      8.62 o 
   5   9   1       20.68       25.23      1.78 o 
   6   9   1       52.53       56.26      3.18 o 
   7   9   1        8.03       13.28      1.71 o 
  -6  10   1       11.51       16.50      4.33 o 
  -5  10   1       27.91       32.90      2.09 o 
  -4  10   1        7.50       10.85      1.97 o 
  -3  10   1       64.32       64.26      3.91 o 
  -2  10   1       22.29       23.13      1.72 o 
  -1  10   1       11.37        9.98      1.08 o 
   0  10   1       14.73       14.29      1.25 o 
   1  10   1       13.58       14.47      1.27 o 
   2  10   1        9.25       12.31      1.22 o 
   3  10   1       47.82       48.35      3.46 o 
   4  10   1        0.63       -1.80      1.20 o 
   5  10   1        6.94        5.20      1.40 o 
   6  10   1       27.46       38.37      2.58 o 
  -6  11   1        6.55        8.36      1.97 o 
  -5  11   1        6.22       11.06      1.61 o 
  -4  11   1        5.20        8.98      1.44 o 
  -3  11   1        1.23       -0.09      1.10 o 
  -2  11   1        2.76        2.23      1.69 o 
  -1  11   1      139.49      124.04      6.75 o 
   0  11   1        1.33        0.43      1.34 o 
   1  11   1       62.27       66.36      4.04 o 
   2  11   1       60.87       61.15      3.60 o 
   3  11   1        7.96        9.74      1.77 o 
   4  11   1        7.32        9.94      1.86 o 
   5  11   1        5.66        5.27      2.53 o 
   6  11   1       13.62       15.57      2.19 o 
  -5  12   1       16.13       18.71      2.71 o 
  -4  12   1        1.30        4.83      1.80 o 
  -3  12   1       15.07       16.12      1.76 o 
  -2  12   1        1.50        2.72      1.02 o 
  -1  12   1        4.82        4.58      1.31 o 
   0  12   1        5.93        7.42      1.12 o 
   1  12   1       21.65       21.87      1.77 o 
   2  12   1       19.79       22.95      1.96 o 
   3  12   1       18.12       17.31      2.29 o 
   4  12   1        2.15        3.31      1.63 o 
   5  12   1        2.44        3.89      1.86 o 
  -3  13   1        5.41        5.64      1.74 o 
  -2  13   1        0.19        1.26      1.71 o 
  -1  13   1       11.27       12.96      1.81 o 
   0  13   1       22.49       23.72      1.97 o 
   1  13   1       24.71       25.49      2.64 o 
   2  13   1        4.16        3.61      2.21 o 
   3  13   1       15.07       18.63      2.54 o 
  -1  14   1        3.94        6.08      1.36 o 
   0  14   1        4.41        6.15      1.31 o 
   1  14   1        3.21        3.73      2.96 o 
  -9   0   2        0.10        3.57      1.94 o 
  -8   0   2        0.03       -1.60      1.66 o 
  -7   0   2        0.27       -1.23      1.29 o 
  -6   0   2        3.92        4.29      1.23 o 
  -5   0   2      135.42      162.30     12.83 o 
  -4   0   2      301.80      273.06     21.25 o 
  -3   0   2       11.72       13.43      1.37 o 
  -2   0   2        3.09        3.49      0.57 o 
  -1   0   2      282.94      239.49     18.51 o 
   0   0   2      139.00      135.92      7.13 o 
   1   0   2        6.48        4.30      0.74 o 
   2   0   2      258.71      242.86     12.90 o 
   3   0   2        8.27        6.32      0.46 o 
   4   0   2       20.23       22.52      1.97 o 
   5   0   2       87.59       78.66      3.71 o 
   6   0   2      126.61      102.65      6.21 o 
   7   0   2       10.09        8.99      1.26 o 
  -9   1   2        3.68        5.15      3.26 o 
  -8   1   2       20.28       20.35      1.83 o 
  -7   1   2       32.99       29.56      2.57 o 
  -6   1   2       18.55       20.37      1.58 o 
  -5   1   2      164.75      144.92      8.13 o 
  -4   1   2      403.90      416.33     22.84 o 
  -3   1   2      324.58      293.48     12.90 o 
  -2   1   2     1011.18      970.32     42.43 o 
  -1   1   2     1283.46     1321.40     49.42 o 
   0   1   2     1231.55     1268.33     54.25 o 
   1   1   2     1014.76     1034.94     53.35 o 
   2   1   2     1190.24     1173.98     40.37 o 
   3   1   2       66.50       57.90      2.07 o 
   4   1   2       89.70       88.84      2.92 o 
   5   1   2       22.75       20.55      0.84 o 
   6   1   2        7.60        5.60      2.52 o 
   7   1   2       85.70       67.73      3.47 o 
   8   1   2        2.83        0.28      1.19 o 
  -9   2   2        1.59        4.61      1.49 o 
  -8   2   2        4.24        4.29      1.87 o 
  -7   2   2       17.82       19.84      1.42 o 
  -6   2   2        5.98        5.63      1.49 o 
  -5   2   2       35.77       25.52      3.25 o 
  -4   2   2      101.38       94.98      5.38 o 
  -3   2   2      163.39      136.21      6.05 o 
  -2   2   2      526.27      507.49     22.23 o 
  -1   2   2     1468.69     1444.36     54.10 o 
   0   2   2      307.29      298.80     15.47 o 
   1   2   2      761.04      819.24     36.30 o 
   2   2   2      624.43      665.32     22.88 o 
   3   2   2      269.39      254.80      8.82 o 
   4   2   2       74.88       62.95      2.27 o 
   5   2   2      107.27       91.38      3.25 o 
   6   2   2        4.04        3.61      0.59 o 
   7   2   2        4.27        4.96      3.01 o 
   8   2   2       40.81       38.13      2.89 o 
   9   2   2       24.93       26.60      3.60 o 
  -9   3   2        3.02        7.34      1.58 o 
  -8   3   2       12.80       15.89      2.28 o 
  -7   3   2       18.37       19.78      1.83 o 
  -6   3   2       33.58       29.15      2.08 o 
  -5   3   2       37.29       35.60      3.05 o 
  -4   3   2      341.73      330.76     14.57 o 
  -3   3   2       82.68       75.90      3.45 o 
  -2   3   2      249.72      219.55      9.67 o 
  -1   3   2     1005.41     1075.21     57.03 o 
   0   3   2      789.50      835.76     35.83 o 
   1   3   2      810.35      915.48     47.26 o 
   2   3   2       27.09       34.71      1.30 o 
   3   3   2      141.36      140.98      4.92 o 
   4   3   2      148.66      158.20      5.51 o 
   5   3   2       85.05       87.73      3.59 o 
   6   3   2       27.63       24.66      1.29 o 
   7   3   2       28.59       26.26      2.12 o 
   8   3   2        6.04        5.44      1.33 o 
   9   3   2       13.39       13.66      1.87 o 
  -9   4   2        0.32        0.50      1.30 o 
  -8   4   2        5.51        6.37      1.18 o 
  -7   4   2        1.82        0.76      1.37 o 
  -6   4   2       22.71       21.46      1.73 o 
  -5   4   2       15.20       15.24      1.05 o 
  -4   4   2      163.55      164.83      9.19 o 
  -3   4   2       26.03       27.00      1.45 o 
  -2   4   2       45.22       33.33      1.64 o 
  -1   4   2      385.00      396.38     17.08 o 
   0   4   2      597.57      618.37     26.54 o 
   1   4   2      118.40      140.14      7.34 o 
   2   4   2      454.57      504.58     17.40 o 
   3   4   2       19.39       17.56      0.79 o 
   4   4   2       43.03       47.70      2.62 o 
   5   4   2       15.83       12.82      0.79 o 
   6   4   2       48.53       48.54      2.49 o 
   7   4   2       21.40       25.42      2.15 o 
   8   4   2       10.34       12.28      1.70 o 
   9   4   2        8.68        9.18      1.69 o 
  -9   5   2        3.65        3.29      1.97 o 
  -8   5   2       14.17       14.01      1.53 o 
  -7   5   2       21.76       18.68      1.79 o 
  -6   5   2       33.50       32.40      3.78 o 
  -5   5   2      107.61       97.38      4.51 o 
  -4   5   2       55.95       47.55      5.04 o 
  -3   5   2       16.19       17.35      1.10 o 
  -2   5   2      287.20      302.07     13.30 o 
  -1   5   2      215.79      234.58     10.17 o 
   0   5   2      182.61      218.18     11.38 o 
   1   5   2     2488.48     2977.89    153.57 o 
   2   5   2      161.67      180.46      8.16 o 
   3   5   2       28.15       31.25      1.26 o 
   4   5   2       66.81       62.33      2.28 o 
   5   5   2        1.42        2.11      0.92 o 
   6   5   2        6.29        7.56      0.99 o 
   7   5   2       62.03       55.58      3.91 o 
   8   5   2       26.44       28.05      2.65 o 
  -8   6   2        9.15       12.26      2.09 o 
  -7   6   2       15.08       19.24      3.33 o 
  -6   6   2       15.42       16.12      1.57 o 
  -5   6   2       11.43       13.56      1.20 o 
  -4   6   2      425.64      449.41     19.73 o 
  -3   6   2      153.25      167.70      7.52 o 
  -2   6   2       48.68       57.24      3.32 o 
  -1   6   2      749.39      847.68     36.48 o 
   0   6   2      254.02      313.84     16.33 o 
   1   6   2      120.25      141.33      7.48 o 
   2   6   2       57.74       73.27      3.99 o 
   3   6   2       72.65       77.69      2.83 o 
   4   6   2        5.00        5.57      0.52 o 
   5   6   2        5.18        5.28      0.82 o 
   6   6   2        1.17        2.45      0.85 o 
   7   6   2       19.83       21.62      1.71 o 
   8   6   2       12.27       14.51      2.20 o 
  -8   7   2        9.12        9.00      2.09 o 
  -7   7   2       49.68       44.22      3.14 o 
  -6   7   2       11.03       12.16      1.24 o 
  -5   7   2      127.65      126.53      5.81 o 
  -4   7   2      126.66      124.27      5.69 o 
  -3   7   2      274.39      258.73     11.50 o 
  -2   7   2      278.84      281.98     15.19 o 
  -1   7   2       11.97       11.13      1.37 o 
   0   7   2      649.29      751.40     38.91 o 
   1   7   2      555.41      624.58     32.39 o 
   2   7   2      213.84      229.33     14.81 o 
   3   7   2       96.25       91.49      3.72 o 
   4   7   2       40.48       40.37      2.21 o 
   5   7   2      107.60      113.57      5.47 o 
   6   7   2       19.06       21.87      1.60 o 
   7   7   2       16.50       19.61      1.71 o 
   8   7   2        6.55        8.39      1.96 o 
  -7   8   2       17.52       17.91      3.63 o 
  -6   8   2        1.42       -1.92      1.28 o 
  -5   8   2       71.02       71.38      3.57 o 
  -4   8   2       29.48       33.52      1.99 o 
  -3   8   2      163.41      163.45      7.89 o 
  -2   8   2      121.10      129.78      7.18 o 
  -1   8   2      368.46      380.25     19.81 o 
   0   8   2       19.61       20.48      1.44 o 
   1   8   2      206.04      210.60     11.06 o 
   2   8   2      478.64      531.82     27.64 o 
   3   8   2      200.62      222.83      8.78 o 
   4   8   2        1.55        1.25      1.07 o 
   5   8   2       83.63       85.73      4.31 o 
   6   8   2       10.29       16.82      1.49 o 
   7   8   2        0.66       -0.01      1.40 o 
  -7   9   2        2.35        2.77      2.77 o 
  -6   9   2        8.15        9.77      1.36 o 
  -5   9   2        8.99       10.24      1.27 o 
  -4   9   2      352.91      375.82     16.67 o 
  -3   9   2      331.32      333.06     14.81 o 
  -2   9   2      112.32       99.96      7.74 o 
  -1   9   2        0.66        0.25      0.67 o 
   0   9   2       11.77       11.25      1.00 o 
   1   9   2       70.04       72.88      4.06 o 
   2   9   2        7.93        8.40      2.06 o 
   3   9   2       15.19       20.85      3.61 o 
   4   9   2       89.63       96.79      5.97 o 
   5   9   2        0.77        0.12      0.93 o 
   6   9   2        8.62        9.72      1.68 o 
   7   9   2        4.41        7.26      1.48 o 
  -6  10   2        1.73        2.72      1.55 o 
  -5  10   2        2.34        3.48      1.12 o 
  -4  10   2       18.07       21.62      1.59 o 
  -3  10   2       37.99       36.31      2.13 o 
  -2  10   2      431.35      384.33     20.06 o 
  -1  10   2       31.03       30.27      2.03 o 
   0  10   2       75.20       68.83      3.88 o 
   1  10   2        5.60        5.58      0.94 o 
   2  10   2       69.82       70.84      4.02 o 
   3  10   2      136.17      134.51      7.28 o 
   4  10   2        2.98        2.70      1.19 o 
   5  10   2       56.97       71.14      4.69 o 
   6  10   2       56.58       73.01      4.86 o 
  -6  11   2       23.94       36.41      3.01 o 
  -5  11   2        7.13        8.67      1.33 o 
  -4  11   2        7.01        7.42      1.19 o 
  -3  11   2       65.45       65.91      4.04 o 
  -2  11   2       39.06       35.25      2.28 o 
  -1  11   2       63.57       59.88      3.48 o 
   0  11   2      104.75       97.39      5.38 o 
   1  11   2        5.77        8.24      1.09 o 
   2  11   2       19.65       16.11      1.47 o 
   3  11   2        1.53       -0.26      1.20 o 
   4  11   2        1.13        1.29      1.40 o 
   5  11   2       14.13       20.06      5.54 o 
   6  11   2       15.04       23.48      2.45 o 
  -5  12   2        0.02       -2.74      1.83 o 
  -4  12   2        5.50        6.23      1.52 o 
  -3  12   2        2.51        3.62      1.30 o 
  -2  12   2       29.06       25.83      2.94 o 
  -1  12   2        2.63        2.38      0.92 o 
   0  12   2        3.27        4.49      1.01 o 
   1  12   2       25.70       23.63      1.83 o 
   2  12   2       29.85       32.76      2.29 o 
   3  12   2       11.12       12.51      2.03 o 
   4  12   2        3.88        4.69      1.60 o 
   5  12   2        0.67        1.07      2.10 o 
  -3  13   2       25.12       26.56      2.35 o 
  -2  13   2        8.99        8.77      2.14 o 
  -1  13   2       20.07       24.06      1.94 o 
   0  13   2        0.20       -0.96      0.85 o 
   1  13   2        5.38        5.52      1.18 o 
   2  13   2        0.83        1.16      1.16 o 
   3  13   2        1.52        3.66      1.74 o 
  -1  14   2        1.26        0.67      1.21 o 
   0  14   2        4.73        6.95      3.47 o 
   1  14   2        1.70        2.16      1.23 o 
  -9   0   3        0.00        0.00      1.97 o 
  -8   0   3        5.64        6.23      1.80 o 
  -7   0   3        3.86        3.77      1.60 o 
  -6   0   3      141.63      137.62     11.03 o 
  -5   0   3      170.31      150.62     11.97 o 
  -4   0   3       27.58       21.94      2.26 o 
  -3   0   3       90.00       84.19      6.71 o 
  -2   0   3      351.29      356.89     18.91 o 
  -1   0   3       84.25       84.78      4.52 o 
   1   0   3      243.99      248.37     21.20 o 
   2   0   3     1965.76     1752.18    154.40 o 
   3   0   3       48.18       42.68      2.65 o 
   4   0   3       34.18       32.62      1.65 o 
   5   0   3        0.72        0.39      0.53 o 
   6   0   3       17.57       15.54      1.39 o 
   7   0   3        4.41        2.37      1.54 o 
   8   0   3        9.89        8.74      2.03 o 
  -9   1   3        2.88        5.68      1.61 o 
  -8   1   3        3.01        5.52      1.30 o 
  -7   1   3       12.16       11.23      1.74 o 
  -6   1   3       30.76       24.50      2.11 o 
  -5   1   3       23.20       22.84      1.75 o 
  -4   1   3       28.97       28.67      1.91 o 
  -3   1   3      120.64      116.89      5.21 o 
  -2   1   3      569.22      553.17     24.20 o 
  -1   1   3       18.97       17.08      0.73 o 
   0   1   3      579.05      587.62     25.10 o 
   1   1   3       12.57       13.68      1.20 o 
   2   1   3      607.47      562.88     26.45 o 
   3   1   3      119.19      106.62      3.51 o 
   4   1   3       81.26       77.76      2.57 o 
   5   1   3        0.16        0.34      0.32 o 
   6   1   3        1.11        0.90      0.46 o 
   7   1   3       46.09       35.53      2.14 o 
   8   1   3       14.54        9.63      2.20 o 
   9   1   3        5.12        3.06      2.00 o 
  -9   2   3       11.20       17.15      4.40 o 
  -8   2   3        4.41        5.70      3.10 o 
  -7   2   3       41.83       37.82      2.61 o 
  -6   2   3       17.68       13.07      2.30 o 
  -5   2   3      101.71       88.45      7.38 o 
  -4   2   3      187.37      168.34      7.47 o 
  -3   2   3      327.56      308.13     13.56 o 
  -2   2   3     1288.59     1333.75     58.23 o 
  -1   2   3      989.36      965.04     36.13 o 
   0   2   3      348.66      345.23     17.86 o 
   1   2   3      606.66      626.71     27.60 o 
   2   2   3      156.87      134.97      4.79 o 
   3   2   3       74.01       74.62      2.46 o 
   4   2   3       44.54       38.33      1.34 o 
   5   2   3       15.50       14.19      0.71 o 
   6   2   3       30.00       28.99      1.64 o 
   7   2   3        2.95        2.53      2.13 o 
   8   2   3       14.69       15.80      2.51 o 
   9   2   3        3.90        1.54      2.11 o 
  -9   3   3       16.36       17.14      2.49 o 
  -8   3   3        2.67        3.38      1.19 o 
  -7   3   3       43.75       42.44      2.88 o 
  -6   3   3       79.76       73.67      4.38 o 
  -5   3   3       24.78       19.13      1.41 o 
  -4   3   3      247.61      234.16     10.37 o 
  -3   3   3       35.18       32.84      1.64 o 
  -2   3   3     1509.76     1636.61     71.41 o 
  -1   3   3      309.63      338.53     14.58 o 
   0   3   3      559.54      613.98     31.74 o 
   1   3   3       34.05       41.81      2.28 o 
   2   3   3       71.09       84.68      3.85 o 
   3   3   3      138.36      149.32      5.21 o 
   4   3   3       27.40       30.50      1.55 o 
   5   3   3       46.65       40.07      1.74 o 
   6   3   3       39.16       34.55      1.93 o 
   7   3   3        3.96        5.44      1.66 o 
   8   3   3       23.96       24.54      2.22 o 
   9   3   3        5.28       10.86      2.26 o 
  -9   4   3       19.93       20.39      2.23 o 
  -8   4   3        4.24        4.70      1.49 o 
  -7   4   3       68.83       57.84      4.46 o 
  -6   4   3        0.39       -1.11      2.39 o 
  -5   4   3       33.21       25.85      1.52 o 
  -4   4   3        4.58        5.54      0.63 o 
  -3   4   3      240.20      231.95      8.93 o 
  -2   4   3       67.69       74.39      3.39 o 
  -1   4   3      448.23      481.81     20.75 o 
   0   4   3      236.22      225.11      9.71 o 
   1   4   3      182.29      218.78     11.39 o 
   2   4   3       30.93       29.66      1.60 o 
   3   4   3      175.12      189.23      6.62 o 
   4   4   3       33.23       30.75      1.28 o 
   5   4   3       84.74       77.04      4.18 o 
   6   4   3       39.83       36.69      2.06 o 
   7   4   3       45.04       40.52      3.08 o 
   8   4   3       68.05       67.92      5.06 o 
   9   4   3        0.23        1.26      2.26 o 
  -8   5   3        1.37       -0.41      1.42 o 
  -7   5   3       71.50       67.93      4.25 o 
  -6   5   3       19.04       19.25      3.11 o 
  -5   5   3      189.01      176.82      7.93 o 
  -4   5   3       52.74       46.30      2.31 o 
  -3   5   3       19.55       24.09      1.36 o 
  -2   5   3      228.60      230.08     10.18 o 
  -1   5   3      630.62      732.31     31.50 o 
   0   5   3      363.25      445.01     19.18 o 
   1   5   3      216.58      271.42     14.13 o 
   2   5   3      362.69      405.03     18.19 o 
   3   5   3       28.57       29.20      1.21 o 
   4   5   3      167.82      172.66      6.81 o 
   5   5   3       32.38       29.99      1.70 o 
   6   5   3        0.99        0.82      0.80 o 
   7   5   3       48.67       49.55      3.14 o 
   8   5   3       17.37       22.71      2.38 o 
  -8   6   3       12.22        8.64      2.84 o 
  -7   6   3        0.90        0.64      1.30 o 
  -6   6   3       23.48       24.27      1.64 o 
  -5   6   3       80.03       74.87      3.58 o 
  -4   6   3      146.69      147.02     10.42 o 
  -3   6   3      512.74      514.16     22.61 o 
  -2   6   3       42.07       36.48      1.90 o 
  -1   6   3      131.06      147.58      6.48 o 
   0   6   3      507.50      563.95     29.23 o 
   1   6   3      100.05      106.79      5.69 o 
   2   6   3       75.98       86.11      4.65 o 
   3   6   3       29.16       29.06      1.37 o 
   4   6   3       80.85       92.45      3.76 o 
   5   6   3       43.71       49.94      2.64 o 
   6   6   3       67.15       66.48      3.42 o 
   7   6   3        7.70       11.56      1.34 o 
   8   6   3       73.61       82.48      6.34 o 
  -8   7   3        5.81        5.23      1.96 o 
  -7   7   3       15.42       15.38      1.84 o 
  -6   7   3       59.31       62.43      3.19 o 
  -5   7   3        2.99        1.74      0.92 o 
  -4   7   3      108.79      105.24      4.85 o 
  -3   7   3      271.41      274.31     12.18 o 
  -1   7   3      137.64      157.89      6.95 o 
   0   7   3        0.46        0.37      0.69 o 
   1   7   3       43.63       44.66      2.57 o 
   2   7   3       97.34      105.63      5.67 o 
   3   7   3       99.50      116.02      5.30 o 
   4   7   3        9.40       10.02      0.91 o 
   5   7   3        4.93        4.98      0.91 o 
   6   7   3       79.49       82.72      4.16 o 
   7   7   3       20.03       22.64      2.26 o 
   8   7   3        7.71        6.28      1.95 o 
  -7   8   3        1.89        2.29      1.57 o 
  -6   8   3        1.34        0.18      1.08 o 
  -5   8   3      200.02      201.22      9.57 o 
  -4   8   3       93.47       89.04      4.22 o 
  -3   8   3      393.89      401.25     17.74 o 
  -2   8   3      108.74      108.10      6.05 o 
  -1   8   3       54.20       51.42      2.94 o 
   0   8   3       11.81       15.11      1.18 o 
   1   8   3       85.94       91.17      4.94 o 
   2   8   3        5.00        5.64      1.69 o 
   3   8   3       13.49       14.83      1.13 o 
   4   8   3       98.02      105.82      6.35 o 
   5   8   3       62.82       70.56      3.64 o 
   6   8   3       27.98       36.29      2.30 o 
   7   8   3        7.38       10.02      1.55 o 
  -7   9   3        4.36        4.69      2.54 o 
  -6   9   3        5.25        9.13      1.40 o 
  -5   9   3       60.54       63.57      3.47 o 
  -4   9   3       60.99       60.82      3.08 o 
  -3   9   3      134.99      132.02      6.06 o 
  -2   9   3      155.24      161.16      8.88 o 
  -1   9   3        5.31        5.18      0.81 o 
   0   9   3       87.63       87.95      4.81 o 
   1   9   3       20.02       21.29      1.53 o 
   2   9   3      100.37      102.41      5.58 o 
   3   9   3       56.38       54.66      3.18 o 
   4   9   3       47.71       51.94      5.53 o 
   5   9   3       14.32       17.83      1.80 o 
   6   9   3       21.45       24.40      2.43 o 
   7   9   3        3.00        2.77      2.64 o 
  -6  10   3       27.97       36.15      2.35 o 
  -5  10   3       23.56       31.03      3.10 o 
  -4  10   3      118.24      122.84      5.74 o 
  -3  10   3       69.06       65.52      3.26 o 
  -2  10   3       49.32       48.65      4.17 o 
  -1  10   3      312.45      292.07     15.32 o 
   0  10   3       49.33       49.03      2.91 o 
   1  10   3       78.58       79.20      4.41 o 
   2  10   3      111.69      110.53      6.05 o 
   3  10   3       24.88       23.15      1.74 o 
   4  10   3       25.32       29.35      5.71 o 
   5  10   3        1.79        5.36      1.39 o 
   6  10   3        0.61       -0.03      1.53 o 
  -5  11   3       24.93       30.80      2.10 o 
  -4  11   3       10.53        9.78      1.24 o 
  -3  11   3       20.25       17.76      3.51 o 
  -2  11   3        9.74        8.86      1.71 o 
  -1  11   3        1.49        1.11      0.86 o 
   0  11   3      113.48       95.75      5.29 o 
   1  11   3        6.23        8.06      1.40 o 
   2  11   3       24.06       18.71      1.60 o 
   3  11   3       14.74       15.18      1.50 o 
   4  11   3       12.31       15.88      2.14 o 
   5  11   3       24.94       33.85      2.81 o 
  -4  12   3       21.87       22.03      2.14 o 
  -3  12   3        1.32       -0.48      1.28 o 
  -2  12   3       22.65       20.63      2.46 o 
  -1  12   3        9.37        8.50      1.17 o 
   0  12   3        1.83        2.41      1.16 o 
   1  12   3       12.11       11.44      1.36 o 
   2  12   3       25.50       33.09      2.34 o 
   3  12   3        2.23        2.71      1.51 o 
   4  12   3        4.80        4.86      1.66 o 
  -3  13   3       13.16       13.03      1.82 o 
  -2  13   3       19.74       17.28      2.26 o 
  -1  13   3       14.83       12.97      1.42 o 
   0  13   3        3.81        1.20      1.04 o 
   1  13   3        4.72        5.69      1.22 o 
   2  13   3        7.29        9.62      1.48 o 
   3  13   3        6.32        7.06      1.94 o 
   0  14   3        5.71        6.05      1.44 o 
  -9   0   4       16.01       15.51      2.80 o 
  -8   0   4        0.17       -2.53      1.69 o 
  -7   0   4       68.13       66.25      5.80 o 
  -6   0   4      407.22      407.72     31.80 o 
  -5   0   4       81.35       90.02      7.37 o 
  -4   0   4       30.52       28.05      2.71 o 
  -3   0   4       17.72       19.62      1.27 o 
  -2   0   4      302.17      342.00     18.03 o 
  -1   0   4     2829.10     2982.73    156.74 o 
   0   0   4      196.96      168.23      8.91 o 
   1   0   4        0.20        1.17      0.53 o 
   2   0   4      159.46      181.03     13.31 o 
   3   0   4      157.20      157.76     14.11 o 
   4   0   4        0.07        0.17      0.40 o 
   5   0   4      166.56      129.40     10.83 o 
   6   0   4       48.65       44.06      2.79 o 
   7   0   4        6.71        7.74      1.77 o 
   8   0   4       18.06       15.48      2.49 o 
   9   0   4        0.14       -1.97      1.66 o 
  -9   1   4        1.17        4.21      2.03 o 
  -8   1   4       21.22       22.77      2.03 o 
  -7   1   4       29.85       28.70      2.23 o 
  -6   1   4       80.94       72.50      7.30 o 
  -5   1   4     1275.43     1250.93     68.36 o 
  -4   1   4       94.97      106.01      4.78 o 
  -3   1   4      346.02      323.63     14.23 o 
  -2   1   4     1508.25     1688.55     62.90 o 
  -1   1   4      302.05      312.35     11.64 o 
   0   1   4      835.52      817.44     46.94 o 
   1   1   4      537.15      579.77     29.93 o 
   2   1   4      142.90      163.35      6.48 o 
   3   1   4        6.93        7.80      0.46 o 
   4   1   4      485.00      440.42     15.61 o 
   5   1   4        7.97        9.50      0.59 o 
   6   1   4       29.39       27.17      1.40 o 
   7   1   4       17.07       16.08      2.46 o 
   8   1   4        7.29        4.37      1.97 o 
   9   1   4        2.18       -0.49      1.86 o 
  -9   2   4       26.37       34.30      2.86 o 
  -8   2   4        1.99        1.26      3.03 o 
  -7   2   4       21.16       22.17      1.94 o 
  -6   2   4      311.99      298.60     16.56 o 
  -5   2   4      171.64      157.85      8.85 o 
  -4   2   4       25.10       20.98      1.46 o 
  -3   2   4      346.26      349.16     15.35 o 
  -2   2   4     2199.14     2344.54     87.58 o 
  -1   2   4       57.85       60.82      2.35 o 
   0   2   4       84.47       88.34      4.65 o 
   1   2   4      631.14      697.58     30.74 o 
   2   2   4     1706.89     1873.80     73.93 o 
   3   2   4      215.37      180.02      6.41 o 
   4   2   4      136.71      128.27      4.19 o 
   5   2   4       15.09       16.81      0.86 o 
   6   2   4       34.73       31.93      1.93 o 
   7   2   4        8.85       10.26      2.14 o 
   8   2   4        3.64        3.97      1.86 o 
   9   2   4        0.71       -1.71      2.00 o 
  -9   3   4        5.82        9.76      4.69 o 
  -8   3   4       36.63       37.16      2.79 o 
  -7   3   4       30.43       29.84      2.31 o 
  -6   3   4      168.05      141.53     12.13 o 
  -5   3   4      347.75      307.78     13.63 o 
  -4   3   4       14.43       11.45      0.83 o 
  -3   3   4      182.01      193.02      8.56 o 
  -2   3   4      102.18      107.69      4.11 o 
  -1   3   4      323.37      356.92     13.38 o 
   0   3   4     1134.17     1247.06     64.39 o 
   1   3   4       75.61       72.82      3.88 o 
   2   3   4       88.61       82.04      3.75 o 
   3   3   4       48.92       46.81      1.78 o 
   4   3   4       23.78       20.36      0.95 o 
   5   3   4      177.14      178.45      7.03 o 
   6   3   4       16.10       17.56      1.90 o 
   7   3   4       28.57       28.90      2.44 o 
   8   3   4        3.55       -1.17      1.91 o 
   9   3   4        4.37        5.77      1.94 o 
  -9   4   4       35.25       39.17      3.25 o 
  -8   4   4        6.59        7.05      1.61 o 
  -7   4   4        2.27        1.35      2.06 o 
  -6   4   4      100.40       87.17      5.33 o 
  -5   4   4       16.53       17.13      1.19 o 
  -4   4   4       41.75       40.54      2.03 o 
  -3   4   4      510.09      554.36     24.32 o 
  -2   4   4       26.23       26.41      1.15 o 
  -1   4   4       87.22       73.35      3.26 o 
   0   4   4       13.07       14.17      0.81 o 
   1   4   4      337.82      347.19     18.02 o 
   2   4   4      432.99      490.89     21.95 o 
   3   4   4        5.43        3.29      0.46 o 
   4   4   4       12.86       11.81      1.28 o 
   5   4   4      135.95      139.05      5.53 o 
   6   4   4       33.65       32.15      1.90 o 
   7   4   4        0.36       -0.35      0.91 o 
   8   4   4       22.21       21.65      3.29 o 
  -8   5   4       11.23        9.00      1.75 o 
  -7   5   4       12.50        7.86      1.48 o 
  -6   5   4      166.44      145.37      8.64 o 
  -5   5   4       82.03       65.81      3.18 o 
  -4   5   4      125.43      122.25      5.54 o 
  -3   5   4      250.87      240.52     10.65 o 
  -2   5   4       93.38       83.89      3.83 o 
  -1   5   4      270.29      308.63     13.35 o 
   0   5   4       34.52       39.65      1.88 o 
   1   5   4       48.16       45.61      2.55 o 
   2   5   4      137.06      155.80      7.11 o 
   3   5   4       15.18       15.65      1.02 o 
   4   5   4       24.39       28.59      1.38 o 
   5   5   4      126.60      141.06      6.66 o 
   6   5   4       24.21       26.19      1.91 o 
   7   5   4        9.38        9.00      1.19 o 
   8   5   4        0.12        0.22      1.62 o 
  -8   6   4        8.26        8.31      1.84 o 
  -7   6   4        8.72        9.51      1.61 o 
  -6   6   4       46.62       47.67      2.63 o 
  -5   6   4       46.86       43.62      2.30 o 
  -4   6   4       66.34       63.05      3.04 o 
  -3   6   4      280.66      265.28     11.74 o 
  -2   6   4      461.16      473.25     20.79 o 
  -1   6   4       66.65       65.95      3.02 o 
   0   6   4      112.20      128.63      6.82 o 
   1   6   4       42.66       44.52      2.54 o 
   2   6   4      215.45      231.17     12.09 o 
   3   6   4       37.33       37.03      1.95 o 
   4   6   4       67.29       71.32      3.42 o 
   5   6   4       66.65       68.90      3.48 o 
   6   6   4       32.42       32.32      2.04 o 
   7   6   4        9.20       10.08      1.28 o 
   8   6   4       12.96       13.81      2.06 o 
  -8   7   4       15.98       18.51      2.26 o 
  -7   7   4        1.59        1.16      1.45 o 
  -6   7   4       71.65       69.83      4.80 o 
  -5   7   4       41.78       36.07      2.01 o 
  -4   7   4       62.43       55.86      2.75 o 
  -3   7   4       29.94       28.70      1.62 o 
  -2   7   4      119.47      120.07      9.97 o 
  -1   7   4       42.00       42.94      2.10 o 
   0   7   4       70.13       68.60      3.78 o 
   1   7   4       19.90       22.50      1.48 o 
   2   7   4       41.15       46.01      2.62 o 
   3   7   4        5.25        6.01      0.74 o 
   4   7   4      101.11      111.53      5.24 o 
   5   7   4      115.77      119.59      7.10 o 
   6   7   4        3.39        6.30      1.44 o 
   7   7   4        3.00        3.51      1.25 o 
   8   7   4        8.65        9.61      2.13 o 
  -7   8   4        0.58       -2.07      1.44 o 
  -6   8   4        9.11       10.60      1.72 o 
  -5   8   4       33.08       32.73      1.92 o 
  -4   8   4       92.24       93.59      4.42 o 
  -3   8   4      114.70      102.89      4.79 o 
  -2   8   4       13.18       12.48      2.37 o 
  -1   8   4       97.02       92.37      4.20 o 
   0   8   4       33.85       25.44      2.83 o 
   1   8   4      145.82      153.42      8.14 o 
   2   8   4      176.73      183.43      9.69 o 
   3   8   4      123.43      133.03      7.58 o 
   4   8   4       20.76       20.09      2.50 o 
   5   8   4       28.19       28.28      2.27 o 
   6   8   4        8.16       10.60      1.60 o 
   7   8   4        7.53        9.42      2.08 o 
  -7   9   4        6.72        5.73      2.06 o 
  -6   9   4       35.03       34.40      2.30 o 
  -5   9   4        7.12        6.25      2.37 o 
  -4   9   4       70.58       68.06      3.36 o 
  -3   9   4       37.78       33.74      1.93 o 
  -2   9   4      169.29      163.17      8.99 o 
  -1   9   4       43.01       40.15      2.44 o 
   0   9   4       14.72       14.32      1.17 o 
   1   9   4       29.99       26.45      1.78 o 
   2   9   4       54.06       48.21      3.43 o 
   3   9   4        1.97        2.81      0.86 o 
   4   9   4      101.48      108.93      8.46 o 
   5   9   4       24.36       27.72      2.32 o 
   6   9   4        3.44        2.67      1.46 o 
   7   9   4        8.74       11.05      2.02 o 
  -6  10   4        2.44        2.07      1.39 o 
  -5  10   4        8.68       10.08      1.39 o 
  -4  10   4       21.68       20.57      1.49 o 
  -3  10   4       10.57       10.07      1.52 o 
  -2  10   4       19.10       14.26      1.27 o 
  -1  10   4       75.11       66.56      3.81 o 
   0  10   4        9.23       10.72      1.31 o 
   1  10   4        1.70       -0.01      0.83 o 
   2  10   4       23.63       19.55      1.58 o 
   3  10   4       69.13       79.29      4.49 o 
   4  10   4       17.64       24.94      2.66 o 
   5  10   4        4.07        5.26      1.38 o 
   6  10   4       16.21       16.80      1.97 o 
  -5  11   4        3.00        1.94      1.32 o 
  -4  11   4        4.44        2.81      1.02 o 
  -3  11   4        9.31       10.32      1.31 o 
  -2  11   4       32.07       25.40      2.69 o 
  -1  11   4        4.72        3.02      0.89 o 
   0  11   4       19.11       18.83      1.56 o 
   1  11   4       47.25       47.22      2.88 o 
   2  11   4       15.69       15.29      1.45 o 
   3  11   4        0.50        0.33      0.94 o 
   4  11   4        3.45        5.34      1.57 o 
   5  11   4        4.80        7.24      1.59 o 
  -4  12   4        4.36        2.75      2.04 o 
  -3  12   4        5.55        4.03      1.23 o 
  -2  12   4        0.75       -0.89      1.40 o 
  -1  12   4       25.25       20.32      1.67 o 
   0  12   4        1.94        2.15      1.16 o 
   1  12   4       13.99       17.09      1.58 o 
   2  12   4        5.96        6.42      3.50 o 
   3  12   4       15.30       16.99      1.71 o 
   4  12   4        1.73        0.29      1.43 o 
  -3  13   4       11.01       11.65      1.91 o 
  -2  13   4        0.91        0.31      1.57 o 
  -1  13   4       18.89       18.97      1.69 o 
   0  13   4       29.00       31.13      2.26 o 
   1  13   4        0.37       -0.01      1.10 o 
   2  13   4        3.36        2.96      1.24 o 
   3  13   4       15.57       17.20      2.49 o 
  -9   0   5        1.23        2.74      2.31 o 
  -8   0   5        0.05       -0.69      2.00 o 
  -7   0   5       74.04       76.11      6.57 o 
  -6   0   5     2001.95     2017.81    155.83 o 
  -5   0   5      608.88      594.32     46.11 o 
  -4   0   5      165.59      151.42     11.97 o 
  -3   0   5      632.91      679.86     35.97 o 
  -2   0   5       14.06       14.07      0.99 o 
  -1   0   5       37.33       41.43      2.31 o 
   0   0   5       38.46       34.93      1.94 o 
   1   0   5       21.74       29.60      1.89 o 
   2   0   5     7732.99     8519.09    474.80 o 
   3   0   5       77.71      107.37      6.18 o 
   4   0   5       10.61       11.06      0.84 o 
   5   0   5       45.68       41.15      2.66 o 
   6   0   5        7.24        6.82      1.11 o 
   7   0   5        6.21        3.09      1.46 o 
   8   0   5        0.85       -1.37      1.60 o 
   9   0   5       16.70       16.34      2.74 o 
  -9   1   5        7.35        7.74      1.81 o 
  -8   1   5       11.67       12.16      1.76 o 
  -7   1   5       35.77       37.06      2.69 o 
  -6   1   5      129.83      121.67      7.05 o 
  -5   1   5       30.45       30.95      2.24 o 
  -4   1   5      184.65      175.65      7.81 o 
  -3   1   5     1522.68     1689.43     73.76 o 
  -2   1   5     3929.53     4535.94    169.20 o 
  -1   1   5        6.28        6.51      0.39 o 
   0   1   5       43.51       45.46      1.77 o 
   1   1   5      894.97      975.66     43.01 o 
   2   1   5       33.47       36.33      2.21 o 
   3   1   5      125.09      132.60      5.36 o 
   4   1   5      166.72      153.36      5.53 o 
   5   1   5      455.25      439.99     15.66 o 
   6   1   5      185.87      163.71      6.67 o 
   7   1   5        5.55        4.56      1.18 o 
   8   1   5       12.02       13.23      1.65 o 
   9   1   5        1.61       -0.43      1.94 o 
  -9   2   5       15.25       18.87      2.54 o 
  -8   2   5       11.94       13.83      1.78 o 
  -7   2   5      100.06       96.09      5.70 o 
  -6   2   5      912.73      885.84     48.54 o 
  -5   2   5      229.40      219.47     12.21 o 
  -4   2   5       10.74       10.55      1.90 o 
  -3   2   5      767.06      827.53     36.24 o 
  -2   2   5     1271.65     1461.70     54.60 o 
  -1   2   5      212.77      238.96      9.93 o 
   0   2   5      116.33      124.44      6.52 o 
   1   2   5      535.92      566.55     25.11 o 
   2   2   5      725.28      831.00     36.93 o 
   3   2   5      113.31       99.42      4.07 o 
   4   2   5      105.94       94.70      3.46 o 
   5   2   5       26.51       30.18      2.23 o 
   6   2   5       14.81       20.59      1.41 o 
   7   2   5       13.01       13.59      1.63 o 
   8   2   5        1.44        0.51      1.49 o 
   9   2   5       12.08       13.20      2.66 o 
  -9   3   5       14.81       17.41      4.40 o 
  -8   3   5       14.49       15.21      1.89 o 
  -7   3   5       13.18       14.93      2.46 o 
  -6   3   5      153.84      149.53      8.49 o 
  -5   3   5       96.51       85.63      3.99 o 
  -4   3   5      155.72      166.12      9.00 o 
  -3   3   5      279.57      303.36     13.35 o 
  -2   3   5      834.93      948.14     41.40 o 
  -1   3   5      130.63      155.11      5.88 o 
   0   3   5      269.39      323.04     16.75 o 
   1   3   5      523.05      574.35     25.46 o 
   2   3   5      184.24      211.02      9.47 o 
   3   3   5        4.42        4.52      0.61 o 
   4   3   5      260.64      245.86     11.30 o 
   5   3   5      123.51      129.83      4.76 o 
   6   3   5      286.07      297.14     13.68 o 
   7   3   5        5.87        4.95      1.14 o 
   8   3   5       11.47        8.03      2.26 o 
  -8   4   5        8.71        8.58      1.71 o 
  -7   4   5       47.56       40.93      2.92 o 
  -6   4   5      370.93      344.83     19.10 o 
  -5   4   5      327.37      312.49     13.85 o 
  -4   4   5       26.99       24.30      1.52 o 
  -3   4   5      160.26      181.30      8.07 o 
  -2   4   5      410.05      468.56     17.63 o 
  -1   4   5      103.37       89.90      3.47 o 
   0   4   5      209.06      184.37      7.95 o 
   1   4   5      167.49      194.49     10.17 o 
   2   4   5      458.28      491.67     22.04 o 
   3   4   5      113.39      113.27      5.22 o 
   4   4   5       50.32       51.78      2.55 o 
   5   4   5       33.90       33.17      1.59 o 
   6   4   5        9.48       10.93      1.10 o 
   7   4   5        9.11        8.95      1.39 o 
   8   4   5        3.20        0.46      2.09 o 
  -8   5   5        1.87        1.55      2.60 o 
  -7   5   5       20.56       20.76      1.99 o 
  -6   5   5       39.30       38.85      2.75 o 
  -5   5   5      109.43       98.47      4.57 o 
  -4   5   5       79.06       76.18      3.57 o 
  -3   5   5      116.46      125.88      6.88 o 
  -2   5   5      118.43      120.80      4.65 o 
  -1   5   5       99.85      104.42      4.61 o 
   0   5   5      469.94      490.44     21.12 o 
   1   5   5       11.12       10.65      1.17 o 
   2   5   5       54.19       54.34      2.63 o 
   3   5   5      172.02      215.87      9.82 o 
   4   5   5       30.19       41.02      2.10 o 
   5   5   5       95.04       85.89      3.70 o 
   6   5   5      155.16      165.34      8.29 o 
   7   5   5       78.46       85.10      5.60 o 
   8   5   5        5.82        1.11      2.29 o 
  -8   6   5        0.63        1.25      1.67 o 
  -7   6   5        8.65        6.01      1.48 o 
  -6   6   5      141.30      123.79      7.15 o 
  -5   6   5      178.00      162.05      7.31 o 
  -4   6   5       64.54       56.41      2.77 o 
  -3   6   5      171.99      163.20      7.29 o 
  -2   6   5      289.11      287.03     15.43 o 
  -1   6   5       63.09       61.15      2.83 o 
   0   6   5        0.06       -0.63      0.58 o 
   1   6   5       25.93       27.64      1.71 o 
   2   6   5      127.73      126.37      6.73 o 
   3   6   5       37.29       37.29      3.12 o 
   4   6   5       12.70       11.93      1.13 o 
   5   6   5       45.57       49.66      3.29 o 
   6   6   5       30.69       34.76      2.17 o 
   7   6   5        4.44        5.79      1.30 o 
   8   6   5        0.33       -1.34      2.49 o 
  -7   7   5       10.64       13.03      1.83 o 
  -6   7   5        7.42        9.56      1.50 o 
  -5   7   5       39.56       35.05      2.00 o 
  -4   7   5       61.53       62.27      3.05 o 
  -3   7   5      191.36      177.86      7.98 o 
  -2   7   5       75.29       69.10      3.90 o 
  -1   7   5       22.52       19.99      1.16 o 
   0   7   5       98.06       88.26      5.03 o 
   1   7   5      112.95      117.04      6.25 o 
   2   7   5      196.13      202.44     10.65 o 
   3   7   5       53.99       53.63      2.68 o 
   4   7   5      131.66      143.13      8.91 o 
   5   7   5      145.90      163.18      9.58 o 
   6   7   5       21.68       23.30      2.10 o 
   7   7   5        9.28       11.17      1.47 o 
  -7   8   5        6.57        7.70      3.64 o 
  -6   8   5       44.19       46.99      4.71 o 
  -5   8   5       20.18       21.71      1.51 o 
  -4   8   5        4.50        5.49      0.87 o 
  -3   8   5       70.75       63.59      3.69 o 
  -2   8   5      300.47      260.94     11.36 o 
  -1   8   5       43.56       37.58      1.91 o 
   0   8   5       33.59       32.77      2.11 o 
   1   8   5       28.23       26.76      1.89 o 
   2   8   5       91.39       93.82      5.30 o 
   3   8   5      135.51      133.75      7.17 o 
   4   8   5        2.36        2.14      0.83 o 
   5   8   5       33.36       34.43      2.60 o 
   6   8   5        3.79        4.22      2.77 o 
   7   8   5        3.50        3.26      2.43 o 
  -6   9   5        8.95        9.03      2.39 o 
  -5   9   5       10.44        9.79      1.19 o 
  -4   9   5       22.04       21.60      1.51 o 
  -3   9   5        8.92       10.81      1.07 o 
  -2   9   5       10.75       10.26      1.02 o 
  -1   9   5        8.61        8.75      0.98 o 
   0   9   5        4.12        3.33      0.79 o 
   1   9   5       64.79       64.10      4.24 o 
   2   9   5      131.15      129.93      7.00 o 
   3   9   5       19.67       21.38      1.64 o 
   4   9   5       10.30       10.22      1.44 o 
   5   9   5       11.06       13.55      1.71 o 
   6   9   5        4.35        2.20      1.40 o 
  -6  10   5        3.16        3.80      1.50 o 
  -5  10   5        5.52        4.74      1.08 o 
  -4  10   5       16.47       18.38      1.45 o 
  -3  10   5       85.97       78.08      3.79 o 
  -2  10   5       77.87       75.34      4.47 o 
  -1  10   5       25.91       19.96      1.55 o 
   0  10   5        7.85        8.27      1.49 o 
   1  10   5        6.28        8.09      1.04 o 
   2  10   5       13.36       11.35      1.23 o 
   3  10   5       11.56       10.79      1.24 o 
   4  10   5        4.07        5.29      1.51 o 
   5  10   5        4.07        0.29      1.51 o 
   6  10   5        0.50        0.00      1.42 o 
  -5  11   5        4.17        2.44      1.67 o 
  -4  11   5        4.25        3.88      1.07 o 
  -3  11   5       15.90       15.47      1.34 o 
  -2  11   5        9.38        9.57      1.80 o 
  -1  11   5        7.70        6.23      1.04 o 
   0  11   5        0.83        1.11      0.85 o 
   1  11   5       20.69       21.30      2.44 o 
   2  11   5       48.30       51.02      3.12 o 
   3  11   5       15.35       17.03      1.57 o 
   4  11   5        3.84        2.54      1.51 o 
   5  11   5        5.70        6.18      1.62 o 
  -4  12   5       30.79       32.14      2.11 o 
  -3  12   5       10.69       12.06      3.49 o 
  -2  12   5        4.11        3.91      1.60 o 
  -1  12   5        9.32       10.36      1.44 o 
   0  12   5        3.69        3.74      1.00 o 
   1  12   5        1.41        2.62      1.01 o 
   2  12   5        8.23        9.90      1.36 o 
   3  12   5       13.21       12.50      1.60 o 
   4  12   5        5.92        9.34      1.91 o 
  -2  13   5        4.39        3.57      1.77 o 
  -1  13   5        8.59        7.57      1.94 o 
   0  13   5        8.03        7.25      1.24 o 
   1  13   5        5.93        6.88      3.39 o 
   2  13   5        4.75        7.19      1.39 o 
  -9   0   6        1.12        4.43      2.60 o 
  -8   0   6        8.25       11.31      2.63 o 
  -7   0   6       15.66       17.26      2.66 o 
  -6   0   6      133.33      133.16     10.80 o 
  -5   0   6      704.34      689.95     53.51 o 
  -4   0   6        4.95        5.40      1.20 o 
  -3   0   6      342.09      441.86     23.43 o 
  -2   0   6      327.74      430.97     22.77 o 
  -1   0   6      593.03      685.89     36.37 o 
   0   0   6        3.68        3.54      0.43 o 
   1   0   6      318.37      314.32     16.69 o 
   2   0   6       35.43       37.89      2.41 o 
   3   0   6       16.37       18.33      1.40 o 
   4   0   6      290.54      267.85     19.24 o 
   5   0   6      932.56      893.74     50.75 o 
   6   0   6      367.49      352.56     20.12 o 
   7   0   6        0.00        0.86      1.54 o 
   8   0   6        1.85        1.51      1.89 o 
  -9   1   6        3.47        4.74      2.29 o 
  -8   1   6       43.80       47.70      3.39 o 
  -7   1   6       55.91       44.48      3.08 o 
  -6   1   6      158.76      147.96      8.44 o 
  -5   1   6       36.80       33.81      4.10 o 
  -4   1   6       69.78       66.51      4.87 o 
  -3   1   6      387.71      396.99     14.93 o 
  -2   1   6        6.53        5.37      0.43 o 
  -1   1   6       72.87       63.43      2.47 o 
   0   1   6      416.62      432.12     16.21 o 
   1   1   6     3667.85     4217.47    187.54 o 
   2   1   6      699.25      815.68     32.43 o 
   3   1   6      329.86      340.01     13.65 o 
   4   1   6      166.57      170.38      6.92 o 
   5   1   6      106.70      107.49      5.12 o 
   6   1   6      192.02      181.35      7.41 o 
   7   1   6        9.57        9.37      1.45 o 
   8   1   6        3.33        2.73      1.25 o 
  -8   2   6       44.05       41.57      3.09 o 
  -7   2   6       16.26       17.07      1.85 o 
  -6   2   6        6.69        5.48      1.29 o 
  -5   2   6       75.57       75.72      4.51 o 
  -4   2   6      126.40      125.35      5.62 o 
  -3   2   6      359.92      406.00     15.30 o 
  -2   2   6      134.85      132.41      5.04 o 
  -1   2   6       17.30       14.22      0.73 o 
   0   2   6       33.35       32.78      1.54 o 
   1   2   6      255.40      266.93     11.99 o 
   2   2   6      845.99      956.56     42.76 o 
   3   2   6       25.70       27.16      1.30 o 
   4   2   6      164.14      164.45      6.64 o 
   5   2   6      808.09      812.68     32.54 o 
   6   2   6      150.29      152.56      6.24 o 
   7   2   6        8.75        8.06      1.91 o 
   8   2   6        4.26        5.89      2.06 o 
  -8   3   6       38.10       43.37      3.22 o 
  -7   3   6       24.18       22.52      3.04 o 
  -6   3   6       53.63       54.76      3.49 o 
  -5   3   6       12.15       13.72      1.39 o 
  -4   3   6        1.16        1.81      1.61 o 
  -3   3   6      143.96      156.47      5.97 o 
  -2   3   6      109.16      120.33      4.61 o 
  -1   3   6       34.63       26.63      1.15 o 
   0   3   6       17.56       16.56      0.90 o 
   1   3   6      211.20      232.17     10.49 o 
   2   3   6      182.16      191.93      8.71 o 
   3   3   6      203.17      213.44      9.68 o 
   4   3   6      225.33      218.23      8.78 o 
   5   3   6      111.26      111.31      4.73 o 
   6   3   6       63.20       66.14      3.46 o 
   7   3   6        5.12        2.93      0.98 o 
   8   3   6       11.96       10.66      2.51 o 
  -8   4   6        2.01        0.81      1.62 o 
  -7   4   6       22.94       26.49      2.27 o 
  -6   4   6        3.13        2.58      2.27 o 
  -5   4   6       19.26       20.76      1.46 o 
  -4   4   6       48.01       39.64      2.01 o 
  -3   4   6       77.50       77.81      4.83 o 
  -2   4   6      144.92      137.71      6.16 o 
  -1   4   6       28.07       26.42      1.30 o 
   0   4   6       17.47       13.41      1.99 o 
   1   4   6       31.23       34.69      2.02 o 
   2   4   6      425.66      488.70     21.89 o 
   3   4   6       40.73       39.19      1.97 o 
   4   4   6       43.51       45.12      3.15 o 
   5   4   6      481.28      526.11     29.95 o 
   6   4   6       57.70       55.15      3.59 o 
   7   4   6        1.22       -1.74      1.16 o 
   8   4   6       10.62        8.26      2.57 o 
  -8   5   6       10.79       12.96      2.53 o 
  -7   5   6       15.95       16.16      1.91 o 
  -6   5   6      119.38      111.94      6.52 o 
  -5   5   6       40.62       42.16      2.22 o 
  -4   5   6       25.21       23.06      1.58 o 
  -3   5   6       71.32       80.56      3.71 o 
  -2   5   6       67.93       65.21      3.87 o 
  -1   5   6       21.34       17.45      0.88 o 
   0   5   6        2.80        3.92      0.52 o 
   1   5   6       18.79       18.94      1.29 o 
   3   5   6       84.41       86.77      4.71 o 
   4   5   6      114.77      124.95      9.78 o 
   5   5   6       63.75       66.55      3.27 o 
   6   5   6        3.91        2.69      1.17 o 
   7   5   6        1.99       -0.35      1.23 o 
   8   5   6       22.05       22.83      3.63 o 
  -8   6   6        5.01        7.44      1.93 o 
  -7   6   6       11.06       12.27      1.80 o 
  -6   6   6        3.64        5.41      1.38 o 
  -5   6   6       15.51       16.02      1.25 o 
  -4   6   6       51.12       45.14      2.30 o 
  -3   6   6      110.78      108.22      4.92 o 
  -2   6   6       10.80       10.54      1.20 o 
  -1   6   6       16.18       13.35      0.87 o 
   0   6   6        4.62        3.26      0.56 o 
   1   6   6       44.93       36.42      3.03 o 
   2   6   6      313.66      311.02     16.21 o 
   3   6   6       50.54       51.30      3.49 o 
   4   6   6      222.50      245.28     15.73 o 
   5   6   6       91.66       96.71      4.61 o 
   6   6   6       52.30       57.62      3.78 o 
   7   6   6        0.13       -2.23      1.79 o 
  -7   7   6        1.09       -0.43      1.49 o 
  -6   7   6       39.14       36.32      2.99 o 
  -5   7   6       12.88       13.20      1.21 o 
  -4   7   6        5.48        3.84      0.80 o 
  -3   7   6      169.07      154.34      6.96 o 
  -2   7   6       54.04       44.39      1.93 o 
  -1   7   6      103.90       97.61      4.40 o 
   0   7   6       36.79       32.20      1.90 o 
   1   7   6       30.34       26.24      1.70 o 
   2   7   6       64.74       63.92      3.60 o 
   3   7   6        7.78        7.92      0.86 o 
   4   7   6       33.16       36.11      2.02 o 
   5   7   6       19.94       23.84      2.04 o 
   6   7   6        9.15       11.77      2.61 o 
   7   7   6        1.16       -2.06      1.37 o 
  -7   8   6        4.22        2.09      1.70 o 
  -6   8   6       19.50       21.08      1.62 o 
  -5   8   6        9.14        9.15      1.11 o 
  -4   8   6       16.47       14.01      1.19 o 
  -3   8   6       30.16       27.32      1.65 o 
  -2   8   6      139.46      129.97      5.96 o 
  -1   8   6        1.19        1.03      0.68 o 
   0   8   6       54.26       47.16      2.77 o 
   1   8   6      111.58      102.12      8.01 o 
   2   8   6       71.56       64.39      5.71 o 
   3   8   6       19.05       19.31      2.06 o 
   4   8   6       14.65       17.68      1.32 o 
   5   8   6       22.56       27.41      2.31 o 
   6   8   6        4.37        7.53      3.17 o 
   7   8   6        5.18        5.27      3.29 o 
  -6   9   6        2.31        0.44      1.40 o 
  -5   9   6        1.26       -0.40      1.12 o 
  -4   9   6       35.62       38.38      2.32 o 
  -3   9   6      135.69      122.86      5.68 o 
  -2   9   6       40.49       32.50      1.89 o 
  -1   9   6       35.34       30.07      1.98 o 
   0   9   6       74.43       60.25      5.90 o 
   1   9   6       34.89       30.23      2.09 o 
   2   9   6       35.65       34.50      2.24 o 
   3   9   6        4.71        5.69      1.00 o 
   4   9   6       25.32       26.98      3.28 o 
   5   9   6       13.60       13.64      1.73 o 
   6   9   6        1.25        1.21      3.50 o 
  -5  10   6        8.59       10.12      1.34 o 
  -4  10   6       10.08       10.52      1.19 o 
  -3  10   6       22.40       22.71      1.57 o 
  -2  10   6        2.50        0.66      0.83 o 
  -1  10   6       11.83        9.71      2.40 o 
   0  10   6       21.95       22.01      1.99 o 
   1  10   6       84.94       86.25      5.97 o 
   2  10   6       53.66       49.95      3.04 o 
   3  10   6        2.48        0.99      0.93 o 
   4  10   6        3.66        4.60      1.51 o 
   5  10   6        0.50       -0.22      1.34 o 
  -5  11   6       31.65       33.54      4.50 o 
  -4  11   6        8.21        5.09      1.14 o 
  -3  11   6        2.48        2.46      1.59 o 
  -2  11   6        0.19       -1.53      1.02 o 
  -1  11   6        0.64       -0.33      0.86 o 
   0  11   6       11.55       10.02      1.22 o 
   1  11   6       40.17       35.94      2.34 o 
   2  11   6       18.00       18.47      1.62 o 
   3  11   6        7.98        8.63      1.40 o 
   4  11   6       13.73       15.77      2.29 o 
  -3  12   6        2.05        1.47      1.24 o 
  -2  12   6        2.10        1.07      1.20 o 
  -1  12   6        4.76        3.02      1.04 o 
   0  12   6       24.71       25.54      1.95 o 
   1  12   6       21.85       23.85      1.86 o 
   2  12   6        9.97       10.88      2.46 o 
   3  12   6        6.52        6.21      1.36 o 
  -1  13   6        1.85        0.66      1.83 o 
   0  13   6        1.61        0.56      1.06 o 
   1  13   6        0.25        0.08      1.11 o 
  -8   0   7        8.34       13.37      2.91 o 
  -7   0   7       12.93       13.51      2.54 o 
  -6   0   7        3.26        3.20      1.80 o 
  -5   0   7       31.86       36.88      3.63 o 
  -4   0   7       40.67       38.31      3.57 o 
  -3   0   7        0.48       -0.86      0.57 o 
  -2   0   7       16.51       18.04      1.25 o 
  -1   0   7      119.50      144.48      7.79 o 
   0   0   7      275.05      229.46     12.25 o 
   1   0   7       61.83       53.88      2.99 o 
   2   0   7      573.41      635.20     36.02 o 
   3   0   7        9.07        7.97      0.89 o 
   4   0   7       15.68       13.01      1.22 o 
   5   0   7      397.28      382.41     23.81 o 
   6   0   7        0.29       -0.50      0.85 o 
   7   0   7       59.03       62.42      6.29 o 
   8   0   7       15.71       17.51      2.94 o 
  -8   1   7        0.10        2.01      1.70 o 
  -7   1   7       21.07       23.01      2.17 o 
  -6   1   7       66.95       61.06      3.87 o 
  -5   1   7       66.64       69.69      4.20 o 
  -4   1   7       29.52       26.55      1.51 o 
  -3   1   7      120.48      123.72      4.76 o 
  -2   1   7      289.58      314.46     11.85 o 
  -1   1   7       33.32       43.27      1.75 o 
   0   1   7       62.88       72.64      2.82 o 
   1   1   7      272.24      261.22     11.28 o 
   2   1   7      467.45      498.44     22.37 o 
   3   1   7       81.41       73.68      3.11 o 
   4   1   7       77.23       68.09      2.94 o 
   5   1   7       42.11       36.00      2.56 o 
   6   1   7       15.92       17.80      1.15 o 
   7   1   7        3.00        4.08      1.39 o 
   8   1   7        5.17        4.99      1.62 o 
  -8   2   7        3.37        5.78      1.78 o 
  -7   2   7       24.58       22.31      2.86 o 
  -6   2   7       31.04       31.39      2.39 o 
  -5   2   7       18.56       20.94      1.76 o 
  -4   2   7       53.75       51.42      2.51 o 
  -3   2   7        3.56        4.75      0.48 o 
  -2   2   7       32.96       24.19      1.10 o 
  -1   2   7       45.94       41.11      1.68 o 
   0   2   7       63.61       57.80      2.62 o 
   1   2   7      141.02      152.45      6.91 o 
   2   2   7      149.14      153.30      7.00 o 
   3   2   7      188.11      204.36      9.30 o 
   4   2   7       28.42       29.83      1.48 o 
   5   2   7      194.53      176.20      7.24 o 
   6   2   7        5.90        4.90      0.70 o 
   7   2   7        1.96        0.63      0.98 o 
   8   2   7       24.81       23.14      2.42 o 
  -8   3   7        1.12        0.88      1.67 o 
  -7   3   7        9.92        9.21      2.87 o 
  -6   3   7       13.67       13.65      3.50 o 
  -5   3   7       14.46       14.00      1.45 o 
  -4   3   7        6.83        7.40      0.82 o 
  -3   3   7        5.43        8.19      1.91 o 
  -2   3   7        4.18        5.02      0.48 o 
  -1   3   7       64.00       65.30      2.87 o 
   0   3   7       24.30       23.49      1.23 o 
   1   3   7       57.25       79.70      4.30 o 
   2   3   7      191.17      197.97      9.02 o 
   3   3   7      256.07      239.61     10.81 o 
   4   3   7       15.57       14.41      1.34 o 
   5   3   7       10.84        9.86      0.83 o 
   6   3   7       32.50       29.82      1.93 o 
   7   3   7        3.92        1.67      1.17 o 
   8   3   7        7.76        6.31      2.46 o 
  -8   4   7        9.65        9.89      1.99 o 
  -7   4   7        5.04        6.50      1.62 o 
  -6   4   7        4.62        5.13      1.33 o 
  -5   4   7        2.09        2.64      1.08 o 
  -4   4   7       23.03       24.19      1.45 o 
  -3   4   7       18.71       15.49      1.01 o 
  -2   4   7       11.31        8.04      0.57 o 
  -1   4   7        1.63        1.35      0.37 o 
   0   4   7       17.95       17.41      1.00 o 
   1   4   7       55.99       66.04      3.63 o 
   2   4   7       70.99       75.28      4.52 o 
   3   4   7      253.36      232.18     12.17 o 
   4   4   7       47.08       45.43      2.33 o 
   5   4   7       23.89       25.50      1.53 o 
   6   4   7       16.04       16.66      1.67 o 
   7   4   7        2.28       -0.65      1.22 o 
   8   4   7        2.92        0.46      2.37 o 
  -8   5   7        2.15       -2.04      3.09 o 
  -7   5   7        6.83        3.40      1.96 o 
  -6   5   7       31.04       29.49      2.34 o 
  -5   5   7      104.46       91.28      4.30 o 
  -4   5   7       17.03       17.28      1.74 o 
  -3   5   7       12.80       10.50      0.82 o 
  -2   5   7        4.64        4.25      0.56 o 
  -1   5   7       17.11       12.52      1.22 o 
   0   5   7       57.37       43.26      4.93 o 
   1   5   7       14.23       14.09      1.73 o 
   2   5   7        3.27        4.38      0.73 o 
   3   5   7      359.81      360.25     18.78 o 
   4   5   7       13.17       11.91      0.98 o 
   5   5   7       24.96       23.76      1.53 o 
   6   5   7        8.57        7.93      2.01 o 
   7   5   7        2.57        1.89      1.35 o 
   8   5   7        5.80        5.89      2.69 o 
  -7   6   7        0.56       -2.25      1.50 o 
  -6   6   7       12.31       11.49      1.64 o 
  -5   6   7        4.14        0.67      0.84 o 
  -4   6   7        1.08        0.45      0.73 o 
  -3   6   7       14.40       15.82      1.05 o 
  -2   6   7        9.53        9.11      0.67 o 
  -1   6   7        2.92        3.85      0.50 o 
   0   6   7       56.61       45.69      4.04 o 
   1   6   7       73.18       70.53      3.90 o 
   2   6   7        7.06        5.75      1.14 o 
   3   6   7       77.14       70.45      6.55 o 
   4   6   7       14.78       15.87      1.17 o 
   5   6   7        7.48        7.34      0.92 o 
   6   6   7        4.27        5.04      1.36 o 
   7   6   7        1.08       -1.02      1.35 o 
  -7   7   7        2.33        3.23      1.68 o 
  -6   7   7       42.95       44.68      4.13 o 
  -5   7   7       92.66       86.12      4.13 o 
  -4   7   7       23.29       24.12      1.56 o 
  -3   7   7      123.38      113.61      5.22 o 
  -2   7   7       21.83       20.20      2.62 o 
  -1   7   7       32.18       27.24      2.01 o 
   0   7   7       29.91       26.24      1.70 o 
   1   7   7       56.48       41.53      2.47 o 
   2   7   7       19.48       18.83      1.64 o 
   3   7   7       26.64       26.38      2.74 o 
   4   7   7        2.94        2.09      0.78 o 
   5   7   7       25.90       26.36      2.22 o 
   6   7   7        2.97        3.25      1.32 o 
   7   7   7        0.03       -2.24      1.50 o 
  -6   8   7       13.81       13.59      1.79 o 
  -5   8   7       61.51       58.12      3.02 o 
  -4   8   7       29.39       28.60      1.79 o 
  -3   8   7       48.02       41.03      3.41 o 
  -2   8   7      110.41      105.18      5.93 o 
  -1   8   7       38.62       28.76      1.88 o 
   0   8   7        2.17        1.23      0.78 o 
   1   8   7       27.21       22.15      1.60 o 
   2   8   7       42.42       40.72      2.50 o 
   3   8   7       26.15       20.75      1.58 o 
   4   8   7       20.35       25.12      2.82 o 
   5   8   7        2.12        1.42      1.25 o 
   6   8   7        0.71       -0.39      1.25 o 
  -6   9   7        6.84        9.74      1.97 o 
  -5   9   7        9.72        9.53      1.28 o 
  -4   9   7        4.20        3.03      1.04 o 
  -3   9   7       24.79       24.23      1.59 o 
  -2   9   7      127.16      109.06      6.17 o 
  -1   9   7       27.17       19.62      1.53 o 
   0   9   7       68.78       67.24      4.21 o 
   1   9   7       67.27       60.15      3.48 o 
   2   9   7        3.55        4.11      0.93 o 
   3   9   7       11.07       10.46      1.24 o 
   4   9   7        4.01        5.35      1.09 o 
   5   9   7        0.43       -0.77      1.46 o 
   6   9   7        2.66        2.40      1.54 o 
  -5  10   7        8.45        7.42      1.34 o 
  -4  10   7       28.29       27.59      2.49 o 
  -3  10   7       17.17       18.24      1.46 o 
  -2  10   7        9.98        7.20      1.31 o 
  -1  10   7       53.30       43.35      2.68 o 
   0  10   7      126.21      112.36      8.26 o 
   1  10   7       20.00       18.11      1.55 o 
   2  10   7       12.60       12.14      2.17 o 
   3  10   7        4.83        6.10      1.20 o 
   4  10   7       12.95       17.33      1.68 o 
   5  10   7        0.09        0.83      1.60 o 
  -4  11   7        5.14        4.10      1.21 o 
  -3  11   7        1.19        0.21      1.17 o 
  -2  11   7        2.90        1.76      1.13 o 
  -1  11   7        5.95        5.82      1.08 o 
   0  11   7        3.63        3.20      1.07 o 
   1  11   7        1.16        1.09      1.04 o 
   2  11   7       50.43       51.17      4.54 o 
   3  11   7       36.66       35.96      2.54 o 
   4  11   7        3.96        4.77      1.83 o 
  -3  12   7       20.95       20.64      3.86 o 
  -2  12   7        0.16       -1.86      1.24 o 
  -1  12   7        1.13        0.86      1.66 o 
   0  12   7       11.00       12.36      1.46 o 
   1  12   7        0.44       -0.46      1.06 o 
   2  12   7        7.74       12.17      1.52 o 
   3  12   7        4.86        5.89      1.38 o 
  -8   0   8        1.70        1.63      2.66 o 
  -7   0   8       34.92       36.94      4.09 o 
  -6   0   8        2.93        1.97      1.89 o 
  -5   0   8        5.82        7.43      1.89 o 
  -4   0   8       64.09       63.54      5.43 o 
  -3   0   8       90.98      107.22      5.87 o 
  -2   0   8       88.34       94.31      5.19 o 
  -1   0   8        6.21        4.04      0.63 o 
   0   0   8      572.39      624.92     33.23 o 
   1   0   8      138.64      165.55      8.90 o 
   2   0   8      114.54      103.53      7.83 o 
   3   0   8        7.05        7.80      0.92 o 
   4   0   8       22.11       20.63      1.64 o 
   5   0   8        0.03       -1.58      2.39 o 
   6   0   8       34.41       34.34      4.37 o 
   7   0   8        4.43        5.03      2.23 o 
   8   0   8        0.42        4.40      1.74 o 
  -8   1   8        5.91        7.69      1.98 o 
  -7   1   8       13.71       17.02      3.01 o 
  -6   1   8        3.56        4.93      1.39 o 
  -5   1   8        6.43        7.87      1.32 o 
  -4   1   8        0.65       -0.30      1.21 o 
  -3   1   8        5.16        4.92      0.90 o 
  -2   1   8       82.04       91.65      3.56 o 
  -1   1   8       12.14       14.88      0.79 o 
   0   1   8       41.16       46.86      2.18 o 
   1   1   8       49.36       56.56      2.58 o 
   2   1   8       93.43       99.04      4.63 o 
   3   1   8       26.27       20.48      1.22 o 
   4   1   8        9.45       11.11      0.85 o 
   5   1   8        1.72       -1.08      0.72 o 
   6   1   8        9.34       10.80      0.95 o 
   7   1   8       10.23        8.85      1.19 o 
   8   1   8        2.71        0.30      1.61 o 
  -8   2   8       19.21       22.28      2.47 o 
  -7   2   8        3.14        4.43      1.59 o 
  -6   2   8       27.98       26.14      2.16 o 
  -5   2   8        3.50        3.17      1.17 o 
  -4   2   8       70.51       70.77      3.34 o 
  -3   2   8      126.16      118.92      4.61 o 
  -2   2   8        5.69        4.53      0.88 o 
  -1   2   8       21.56       19.12      1.93 o 
   0   2   8      189.05      185.89      8.11 o 
   1   2   8       44.09       37.46      1.80 o 
   2   2   8      121.15      103.99      7.86 o 
   3   2   8       35.76       35.59      2.47 o 
   4   2   8       71.62       65.68      3.60 o 
   5   2   8       38.35       33.29      1.68 o 
   6   2   8       17.46       14.80      2.02 o 
   7   2   8        2.58        3.81      1.09 o 
   8   2   8        3.54        2.26      2.40 o 
  -8   3   8       11.71       12.62      2.15 o 
  -7   3   8        9.26       11.32      3.01 o 
  -6   3   8        0.07       -0.30      1.29 o 
  -5   3   8        7.68        9.63      1.31 o 
  -4   3   8       15.77       16.66      1.16 o 
  -3   3   8       35.61       37.83      1.94 o 
  -2   3   8       58.62       56.24      2.27 o 
  -1   3   8        9.43        9.14      2.00 o 
   0   3   8       88.20       89.49      4.00 o 
   1   3   8       92.91       94.26      7.15 o 
   2   3   8       13.09       12.49      0.92 o 
   3   3   8       58.73       57.22      3.35 o 
   4   3   8       18.60       16.93      1.16 o 
   5   3   8       40.47       40.84      3.30 o 
   6   3   8        4.71        4.11      0.87 o 
   7   3   8        4.54        3.90      1.14 o 
   8   3   8        0.41       -1.94      2.31 o 
  -8   4   8        6.82        7.70      2.09 o 
  -7   4   8       25.69       26.46      2.80 o 
  -6   4   8       27.56       29.63      2.36 o 
  -5   4   8        3.35        4.42      2.66 o 
  -4   4   8       10.16       11.54      1.02 o 
  -3   4   8       50.29       42.40      2.12 o 
  -2   4   8       19.31       19.03      0.97 o 
  -1   4   8        3.36        4.89      1.75 o 
   0   4   8        5.14        8.19      1.73 o 
   1   4   8      141.59      134.31      7.14 o 
   2   4   8      183.38      190.49      9.08 o 
   3   4   8        6.62        8.80      0.84 o 
   4   4   8       20.16       15.71      1.15 o 
   5   4   8      132.51      144.72     12.59 o 
   6   4   8        6.37        5.91      1.31 o 
   7   4   8        0.59       -0.86      1.27 o 
  -7   5   8        3.79        4.39      2.57 o 
  -6   5   8        2.18        1.66      1.31 o 
  -5   5   8       22.91       25.22      2.03 o 
  -4   5   8       33.76       34.12      1.89 o 
  -3   5   8       13.33       17.52      1.16 o 
  -2   5   8       14.31       13.06      0.78 o 
  -1   5   8       20.42       18.76      1.15 o 
   0   5   8       23.88       18.68      1.81 o 
   1   5   8       93.81       91.79      4.98 o 
   2   5   8      237.95      232.84     12.23 o 
   3   5   8       49.87       52.90      4.04 o 
   4   5   8       14.12       15.87      1.69 o 
   5   5   8       43.58       44.55      3.91 o 
   6   5   8        6.66        6.54      1.37 o 
   7   5   8        8.26        7.33      1.59 o 
  -7   6   8        2.79        0.84      1.79 o 
  -6   6   8       27.53       25.83      2.19 o 
  -5   6   8        7.78       11.87      3.42 o 
  -4   6   8       14.64       14.73      1.18 o 
  -3   6   8        2.79        7.24      2.17 o 
  -2   6   8      109.89       98.29      4.53 o 
  -1   6   8       43.60       41.15      2.02 o 
   0   6   8        8.85        7.49      0.77 o 
   1   6   8       58.47       50.82      2.93 o 
   2   6   8      313.63      305.80     15.99 o 
   3   6   8       21.57       20.22      1.52 o 
   4   6   8       71.32       72.40      6.59 o 
   5   6   8       17.06       16.97      1.30 o 
   6   6   8        0.33        0.57      1.24 o 
   7   6   8        1.75        0.42      1.53 o 
  -6   7   8       20.62       23.04      2.20 o 
  -5   7   8       27.98       29.07      1.87 o 
  -4   7   8       22.28       21.58      1.74 o 
  -3   7   8       44.83       46.00      2.36 o 
  -2   7   8       22.23       19.20      1.19 o 
  -1   7   8       59.45       47.24      2.30 o 
   0   7   8      134.33      118.16      6.37 o 
   1   7   8        9.18        9.35      1.02 o 
   2   7   8       77.35       68.09      3.86 o 
   3   7   8        0.63       -1.01      0.79 o 
   4   7   8        6.41        6.77      0.94 o 
   5   7   8       16.36       21.30      1.68 o 
   6   7   8       20.57       24.74      2.27 o 
  -6   8   8        6.99        9.94      2.41 o 
  -5   8   8        5.21        2.67      1.08 o 
  -4   8   8       17.62       19.01      1.84 o 
  -3   8   8      107.78       96.66      4.55 o 
  -2   8   8       88.78       74.47      4.35 o 
  -1   8   8       24.06       17.67      1.33 o 
   0   8   8      219.12      187.84      9.98 o 
   1   8   8       67.62       61.08      4.63 o 
   2   8   8        4.99        3.92      0.94 o 
   3   8   8       25.74       24.13      1.80 o 
   4   8   8       18.56       19.15      3.08 o 
   5   8   8        3.81        3.89      1.36 o 
   6   8   8        0.64       -2.04      1.36 o 
  -5   9   8        4.34        4.83      1.18 o 
  -4   9   8       20.26       20.11      1.61 o 
  -3   9   8       30.34       26.09      2.04 o 
  -2   9   8        0.74        0.41      1.44 o 
  -1   9   8       32.75       27.78      1.95 o 
   0   9   8       67.00       61.38      3.57 o 
   1   9   8       13.19       11.16      2.29 o 
   2   9   8       86.87       83.32      4.69 o 
   3   9   8       69.57       71.77      5.27 o 
   4   9   8        3.21        3.41      1.67 o 
   5   9   8        1.91        3.25      1.45 o 
  -4  10   8        6.71        6.24      1.43 o 
  -3  10   8       50.23       45.98      3.06 o 
  -2  10   8       33.59       31.09      2.31 o 
  -1  10   8       15.11       13.54      1.36 o 
   0  10   8       27.20       26.50      2.04 o 
   1  10   8       30.53       28.73      2.06 o 
   2  10   8       16.68       17.27      1.56 o 
   3  10   8       54.30       57.56      3.51 o 
   4  10   8       29.18       29.98      2.26 o 
  -3  11   8       24.12       22.96      3.36 o 
  -2  11   8       10.07        6.73      1.35 o 
  -1  11   8       20.03       15.97      2.37 o 
   0  11   8        2.29        1.30      2.17 o 
   1  11   8       24.14       27.47      2.08 o 
   2  11   8        5.86        6.16      1.31 o 
   3  11   8       22.55       27.06      2.15 o 
  -2  12   8       11.35       11.02      1.66 o 
  -1  12   8        3.24        1.74      1.83 o 
   0  12   8       15.48       15.55      1.64 o 
   1  12   8        1.26        0.96      1.14 o 
   2  12   8        8.05        9.43      1.69 o 
  -8   0   9       21.61       26.08      3.94 o 
  -7   0   9       20.29       25.65      3.40 o 
  -6   0   9        1.58        1.17      1.97 o 
  -5   0   9       15.07       13.00      2.20 o 
  -4   0   9        1.16        5.34      1.66 o 
  -3   0   9       21.44       19.25      1.45 o 
  -2   0   9        0.66        0.82      0.69 o 
  -1   0   9       56.47       58.29      3.32 o 
   0   0   9       18.87       16.36      1.19 o 
   1   0   9       73.15       73.96      5.71 o 
   2   0   9       87.71       69.85      5.43 o 
   3   0   9       16.26       21.30      4.03 o 
   4   0   9        5.72        6.04      1.07 o 
   5   0   9        4.21        3.49      0.97 o 
   6   0   9        0.87       -1.43      1.02 o 
   7   0   9        1.20        0.86      1.24 o 
  -8   1   9       68.62       89.91      5.74 o 
  -7   1   9       11.75       19.34      2.16 o 
  -6   1   9        4.01        5.17      1.50 o 
  -5   1   9       35.25       36.73      2.62 o 
  -4   1   9       75.70       83.55      4.92 o 
  -3   1   9       30.67       31.25      1.44 o 
  -2   1   9       39.59       44.19      1.86 o 
  -1   1   9      252.34      267.23     10.13 o 
   0   1   9      159.92      161.74      8.73 o 
   1   1   9       59.22       54.64      3.35 o 
   2   1   9       55.54       46.77      2.68 o 
   3   1   9      123.45      127.59      9.66 o 
   4   1   9       45.06       46.94      4.27 o 
   5   1   9        1.06        0.38      0.65 o 
   6   1   9        7.92        9.72      0.96 o 
   7   1   9        9.99       11.06      1.34 o 
  -7   2   9       30.43       35.78      3.47 o 
  -6   2   9        9.55        9.94      2.20 o 
  -5   2   9        7.96        9.92      1.43 o 
  -4   2   9       66.10       62.60      3.03 o 
  -3   2   9        9.70       10.03      0.71 o 
  -2   2   9       45.52       45.63      1.92 o 
  -1   2   9       97.24       84.87      5.17 o 
   0   2   9      145.91      144.82      6.35 o 
   1   2   9       24.99       22.25      1.20 o 
   2   2   9       15.45       16.01      1.27 o 
   3   2   9       33.24       38.88      3.48 o 
   4   2   9        3.01        2.95      0.71 o 
   5   2   9        2.82        3.61      0.90 o 
   6   2   9       13.20       15.04      1.34 o 
   7   2   9        0.14        0.31      1.10 o 
  -7   3   9        3.70        2.27      1.62 o 
  -6   3   9       10.22        9.25      1.54 o 
  -5   3   9        7.04        9.69      1.38 o 
  -4   3   9       48.69       50.93      2.56 o 
  -3   3   9       39.21       42.26      2.13 o 
  -2   3   9       45.71       38.73      1.67 o 
  -1   3   9      257.41      282.43     12.26 o 
   0   3   9      162.54      151.53     11.37 o 
   1   3   9       34.20       35.16      1.75 o 
   2   3   9        8.01        5.62      0.79 o 
   3   3   9       18.48       18.81      1.36 o 
   4   3   9       90.04       96.57     11.91 o 
   5   3   9       17.00       17.72      1.29 o 
   6   3   9        1.95        1.86      1.01 o 
   7   3   9       17.53       20.68      1.76 o 
  -7   4   9        8.35       10.65      1.83 o 
  -6   4   9        6.08       10.61      1.54 o 
  -5   4   9        2.10        2.53      1.89 o 
  -4   4   9        2.84        2.66      0.86 o 
  -3   4   9       14.28       14.81      1.05 o 
  -2   4   9        8.35        6.69      0.64 o 
  -1   4   9      134.42      134.34      5.94 o 
   0   4   9       49.64       44.33      3.99 o 
   1   4   9       16.46       13.53      1.40 o 
   2   4   9       80.14       75.26      4.17 o 
   3   4   9       61.21       54.31      5.39 o 
   4   4   9       29.22       28.67      3.42 o 
   5   4   9        4.40        4.06      0.85 o 
   6   4   9        0.18       -0.62      0.84 o 
   7   4   9        5.66        5.34      1.57 o 
  -7   5   9        9.28        9.64      1.79 o 
  -6   5   9       10.11       12.39      1.69 o 
  -5   5   9        3.87        2.85      1.37 o 
  -4   5   9       30.43       26.29      1.64 o 
  -3   5   9       29.36       25.77      1.51 o 
  -2   5   9      114.04      103.29      4.64 o 
  -1   5   9        8.50        8.67      0.78 o 
   0   5   9        5.29        5.37      1.38 o 
   1   5   9       65.46       59.84      3.38 o 
   2   5   9       17.39       15.26      1.96 o 
   3   5   9       35.76       36.69      4.19 o 
   4   5   9       40.47       43.60      5.84 o 
   5   5   9        0.26        0.25      0.81 o 
   6   5   9        9.60       14.27      1.78 o 
   7   5   9        0.14       -0.90      1.53 o 
  -6   6   9        9.50       10.79      1.67 o 
  -5   6   9       10.10       11.44      1.54 o 
  -4   6   9       39.15       45.44      2.39 o 
  -3   6   9       27.48       27.20      1.62 o 
  -2   6   9       30.14       23.27      1.42 o 
  -1   6   9       44.26       30.83      2.67 o 
   0   6   9      137.45      120.64      6.51 o 
   1   6   9       55.90       48.91      2.87 o 
   2   6   9      160.39      145.41      9.19 o 
   3   6   9      133.80      123.32      6.67 o 
   4   6   9       54.11       61.98      7.52 o 
   5   6   9        0.13        0.28      0.80 o 
   6   6   9        2.32        1.79      1.63 o 
  -6   7   9        2.95        2.93      1.59 o 
  -5   7   9        6.09        5.42      1.15 o 
  -4   7   9       32.65       31.05      1.88 o 
  -3   7   9       16.42       14.40      1.46 o 
  -2   7   9       42.14       34.92      2.94 o 
  -1   7   9       50.88       42.39      6.31 o 
   0   7   9      106.72       98.23      5.40 o 
   1   7   9       20.08       19.59      1.52 o 
   2   7   9       64.71       68.28      5.40 o 
   3   7   9        7.45        7.81      1.07 o 
   4   7   9       21.51       28.80      3.06 o 
   5   7   9        3.33        1.75      0.91 o 
   6   7   9        4.93        5.44      1.49 o 
  -5   8   9        8.83        8.23      1.26 o 
  -4   8   9       42.63       43.30      2.43 o 
  -3   8   9       60.03       58.82      3.64 o 
  -2   8   9       14.99       10.21      1.29 o 
  -1   8   9       56.71       47.65      4.18 o 
   0   8   9       17.19       15.02      1.36 o 
   1   8   9       38.12       31.82      2.34 o 
   2   8   9       33.37       29.90      4.50 o 
   3   8   9        2.55        0.84      1.14 o 
   4   8   9       15.13       18.19      2.02 o 
   5   8   9        9.83       12.01      1.56 o 
  -5   9   9        4.64        4.97      2.86 o 
  -4   9   9       52.43       55.86      3.59 o 
  -3   9   9        8.02        7.77      1.30 o 
  -2   9   9       44.91       41.60      3.18 o 
  -1   9   9      115.87      100.39      5.54 o 
   0   9   9       26.72       23.31      1.79 o 
   1   9   9       31.75       30.89      2.14 o 
   2   9   9       42.87       36.47      6.23 o 
   3   9   9        9.66        9.96      1.35 o 
   4   9   9        2.35        2.12      1.10 o 
   5   9   9        7.14       11.91      2.23 o 
  -4  10   9       19.46       19.51      1.99 o 
  -3  10   9       41.98       35.58      3.34 o 
  -2  10   9        6.54        5.19      1.26 o 
  -1  10   9        7.39        7.95      1.30 o 
   0  10   9        6.56        5.82      1.12 o 
   1  10   9       13.55       15.98      1.55 o 
   2  10   9        4.24        6.85      1.17 o 
   3  10   9        0.05       -0.79      1.23 o 
   4  10   9        2.74        2.23      1.23 o 
  -2  11   9        0.71        0.55      1.54 o 
  -1  11   9        6.76        6.75      1.37 o 
   0  11   9       21.93       20.02      1.77 o 
   1  11   9       11.29       11.20      1.45 o 
   2  11   9       45.56       50.53      3.20 o 
  -7   0  10       13.78       17.57      3.03 o 
  -6   0  10        2.42        1.23      2.03 o 
  -5   0  10        8.40       15.86      2.37 o 
  -4   0  10      202.99      219.12     17.28 o 
  -3   0  10      113.14      119.54      6.59 o 
  -2   0  10        0.43       -0.88      0.68 o 
  -1   0  10      402.57      433.83     23.11 o 
   0   0  10      109.01       96.05      7.37 o 
   1   0  10       14.28       12.63      1.54 o 
   2   0  10      155.54      160.27     12.03 o 
   3   0  10      151.35      147.73     11.14 o 
   4   0  10        7.33        6.03      1.09 o 
   5   0  10        0.44       -0.36      0.92 o 
   6   0  10        0.34        0.52      2.37 o 
   7   0  10        0.06        0.78      1.29 o 
  -7   1  10        2.66        2.51      1.73 o 
  -6   1  10        8.12        8.00      1.93 o 
  -5   1  10       12.46        9.76      1.45 o 
  -4   1  10       42.12       45.68      3.00 o 
  -3   1  10       21.38       25.40      1.28 o 
  -2   1  10        5.27        4.33      0.61 o 
  -1   1  10      471.44      506.32     19.05 o 
   0   1  10      719.94      702.96     36.43 o 
   1   1  10       50.06       45.19      2.62 o 
   2   1  10       12.25        9.46      0.96 o 
   3   1  10       13.57       18.36      3.42 o 
   4   1  10        7.84       10.27      1.52 o 
   5   1  10        2.96        3.95      0.75 o 
   6   1  10        6.34        8.00      1.07 o 
   7   1  10        2.23        2.42      1.17 o 
  -7   2  10        8.70       13.53      1.98 o 
  -6   2  10        0.53        0.95      1.64 o 
  -5   2  10       18.45       20.71      1.90 o 
  -4   2  10      194.31      198.34     11.11 o 
  -3   2  10       55.98       58.18      2.82 o 
  -2   2  10      158.25      175.30      6.71 o 
  -1   2  10       33.08       36.22      7.17 o 
   0   2  10       86.41       82.23      4.52 o 
   1   2  10       84.46       70.40      3.91 o 
   2   2  10        8.89        7.92      0.93 o 
   3   2  10       26.20       24.92      2.07 o 
   4   2  10       38.34       37.82      3.68 o 
   5   2  10       13.31       17.73      1.75 o 
   6   2  10       31.77       36.54      2.65 o 
   7   2  10        4.38        8.12      3.19 o 
  -7   3  10       17.00       22.14      3.26 o 
  -6   3  10        1.60        0.51      2.51 o 
  -5   3  10       13.74       19.81      1.86 o 
  -4   3  10       50.41       57.49      2.87 o 
  -3   3  10        7.75        9.48      0.90 o 
  -2   3  10      169.71      164.17      7.23 o 
  -1   3  10      147.18      143.77      7.68 o 
   0   3  10      541.14      565.52     24.38 o 
   1   3  10       37.16       33.53      2.23 o 
   2   3  10       37.07       43.84      4.99 o 
   3   3  10       66.83       63.41      6.41 o 
   4   3  10       16.22       19.98      1.67 o 
   5   3  10        3.78        4.77      1.05 o 
   6   3  10       10.09       11.28      1.21 o 
   7   3  10        0.26       -0.15      1.53 o 
  -7   4  10        2.02        1.83      2.57 o 
  -6   4  10        2.06        3.40      1.50 o 
  -5   4  10       16.00       12.74      1.64 o 
  -4   4  10      165.59      170.73      7.73 o 
  -3   4  10       48.37       48.31      2.97 o 
  -2   4  10       44.31       41.21      2.07 o 
  -1   4  10       42.47       36.42      4.51 o 
   0   4  10      184.23      181.42      7.98 o 
   1   4  10       48.22       50.03      2.41 o 
   2   4  10       14.55       13.42      1.13 o 
   3   4  10        3.07        1.53      0.75 o 
   4   4  10        9.46        7.37      1.02 o 
   5   4  10        5.97        6.87      0.98 o 
   6   4  10        2.73        4.53      1.03 o 
   7   4  10        3.18        5.05      1.80 o 
  -6   5  10       23.68       27.21      2.89 o 
  -5   5  10        2.20        4.70      1.54 o 
  -4   5  10       39.95       47.25      2.48 o 
  -3   5  10       61.24       60.03      3.61 o 
  -2   5  10        4.05        2.39      0.73 o 
  -1   5  10      171.49      159.48      8.23 o 
   0   5  10      218.29      205.48      9.01 o 
   1   5  10       91.63       80.82      4.49 o 
   2   5  10      101.28       91.06      5.03 o 
   3   5  10       63.73       67.12      3.84 o 
   4   5  10        1.48        0.26      0.78 o 
   5   5  10        8.00       10.14      1.14 o 
   6   5  10        1.41        1.23      1.24 o 
  -6   6  10        0.77        0.71      1.66 o 
  -5   6  10        2.74        0.86      2.09 o 
  -4   6  10        2.17        0.63      1.53 o 
  -3   6  10       21.21       16.32      1.60 o 
  -2   6  10       33.85       30.33      2.24 o 
  -1   6  10      115.63      102.22      4.64 o 
   0   6  10        7.96        5.71      0.80 o 
   1   6  10        3.15        3.17      0.89 o 
   2   6  10        5.62        3.46      0.93 o 
   3   6  10       78.04       74.40      4.24 o 
   4   6  10       15.44       15.12      1.82 o 
   5   6  10        1.82        1.49      1.17 o 
   6   6  10        0.93       -1.18      1.42 o 
  -5   7  10       17.99       20.86      2.03 o 
  -4   7  10       56.10       59.77      3.74 o 
  -3   7  10       16.83       14.79      1.55 o 
  -2   7  10       69.84       63.34      4.37 o 
  -1   7  10      141.37      129.18      8.80 o 
   0   7  10       31.90       28.71      2.38 o 
   1   7  10       42.05       36.57      2.34 o 
   2   7  10        7.55        8.96      1.17 o 
   3   7  10       86.63       92.68      7.09 o 
   4   7  10       19.18       26.29      4.72 o 
   5   7  10        5.32        6.05      1.32 o 
  -5   8  10       26.48       26.73      2.33 o 
  -4   8  10       17.85       17.02      1.80 o 
  -3   8  10       12.19       11.75      1.46 o 
  -2   8  10        1.72        1.02      1.04 o 
  -1   8  10        1.73        1.21      0.88 o 
   0   8  10       15.38       14.16      1.14 o 
   1   8  10        8.11        7.70      1.12 o 
   2   8  10       54.65       52.19      5.99 o 
   3   8  10       14.01       13.90      1.45 o 
   4   8  10        1.31        1.26      1.06 o 
   5   8  10        5.70        8.62      1.40 o 
  -4   9  10       22.59       21.54      2.07 o 
  -3   9  10        0.75        1.73      1.20 o 
  -2   9  10        9.14        8.30      2.04 o 
  -1   9  10        4.10        2.96      0.87 o 
   0   9  10        0.90       -0.03      0.96 o 
   1   9  10       12.06       10.19      1.30 o 
   2   9  10       19.91       19.21      1.93 o 
   3   9  10       11.21        8.91      1.37 o 
   4   9  10        6.70        5.54      1.33 o 
  -3  10  10        1.68        1.78      1.30 o 
  -2  10  10        3.52        2.70      1.26 o 
  -1  10  10        8.41        5.00      1.54 o 
   0  10  10        3.35        2.61      1.30 o 
   1  10  10        8.47        8.40      1.30 o 
   2  10  10        3.78        3.68      1.18 o 
   3  10  10        2.84        2.89      1.30 o 
  -1  11  10        2.37        1.08      1.54 o 
   0  11  10       11.92       11.62      1.53 o 
   1  11  10        4.29        5.14      1.30 o 
  -7   0  11        0.56        2.23      2.57 o 
  -6   0  11        0.17       -1.06      1.89 o 
  -5   0  11       66.50       68.22      6.06 o 
  -4   0  11       22.34       29.05      3.20 o 
  -3   0  11       69.23       74.53      4.30 o 
  -2   0  11      151.33      161.64      8.79 o 
  -1   0  11      911.28      866.12     63.46 o 
   0   0  11      117.42      103.70      7.94 o 
   1   0  11        1.64        2.54      1.09 o 
   2   0  11        0.75        0.57      1.09 o 
   3   0  11        2.15        2.49      1.29 o 
   4   0  11        0.21       -0.91      1.17 o 
   5   0  11        9.55        9.10      2.03 o 
   6   0  11       11.82       17.09      1.88 o 
  -7   1  11       10.17       18.67      3.64 o 
  -6   1  11        0.06       -0.58      1.42 o 
  -5   1  11       42.75       38.95      2.84 o 
  -4   1  11       17.70       15.05      1.57 o 
  -3   1  11       32.01       40.86      2.16 o 
  -2   1  11        9.69       14.11      4.85 o 
  -1   1  11       14.08       10.92      2.98 o 
   0   1  11      118.05      108.66      5.88 o 
   1   1  11        3.59        2.91      1.50 o 
   2   1  11       19.46       18.67      1.42 o 
   3   1  11      116.72       89.51      4.93 o 
   4   1  11       24.79       21.85      2.48 o 
   5   1  11        2.50        2.38      0.84 o 
   6   1  11        2.89        2.38      0.91 o 
  -6   2  11        1.85        0.76      2.30 o 
  -5   2  11       19.74       27.79      3.80 o 
  -4   2  11       10.06       16.26      1.61 o 
  -3   2  11       42.31       46.80      2.39 o 
  -2   2  11       53.12       53.50      2.80 o 
  -1   2  11      742.73      801.82     41.58 o 
   0   2  11      146.90      131.02      7.02 o 
   1   2  11       24.99       24.06      1.67 o 
   2   2  11       68.12       61.41      3.51 o 
   3   2  11       12.91       12.84      2.89 o 
   4   2  11        5.18        3.86      0.85 o 
   5   2  11       11.29       10.94      1.14 o 
   6   2  11        2.16        1.82      0.99 o 
  -6   3  11        0.30        0.77      2.60 o 
  -5   3  11       64.12       62.13      3.95 o 
  -4   3  11       32.94       32.88      2.36 o 
  -3   3  11        1.25       -0.63      1.57 o 
  -2   3  11       25.79       23.82      1.43 o 
  -1   3  11      141.78      125.06      6.75 o 
   0   3  11      188.97      176.79      9.39 o 
   1   3  11       14.79       12.49      1.19 o 
   2   3  11       21.07       19.88      1.56 o 
   3   3  11       23.69       20.24      2.73 o 
   4   3  11        0.12       -0.67      0.76 o 
   5   3  11        1.49        1.83      0.97 o 
   6   3  11        0.09       -0.39      0.98 o 
  -6   4  11        0.34        1.32      1.53 o 
  -5   4  11       29.40       44.49      5.24 o 
  -4   4  11       40.79       44.81      2.41 o 
  -3   4  11       14.94       16.60      1.56 o 
  -2   4  11        1.89        0.03      0.73 o 
  -1   4  11      186.06      179.88      9.57 o 
   0   4  11      360.39      359.20     18.79 o 
   1   4  11       40.24       36.65      2.31 o 
   2   4  11       90.68       79.32      4.44 o 
   3   4  11       25.84       25.07      3.54 o 
   4   4  11        5.68        7.17      1.02 o 
   5   4  11        3.82        4.73      1.02 o 
   6   4  11        1.20        1.25      0.95 o 
  -6   5  11        4.38        4.75      2.26 o 
  -5   5  11       13.18       13.11      1.67 o 
  -4   5  11       62.04       61.80      3.83 o 
  -3   5  11        5.53        6.84      1.26 o 
  -2   5  11      148.73      145.96     15.18 o 
  -1   5  11       20.54       20.34      1.38 o 
   0   5  11        0.62        0.65      0.69 o 
   1   5  11        1.76        0.50      0.94 o 
   2   5  11       69.29       64.94      3.76 o 
   3   5  11       31.19       29.37      2.97 o 
   4   5  11        1.72        3.52      1.25 o 
   5   5  11        1.48        1.01      0.95 o 
   6   5  11        2.48        3.39      1.71 o 
  -5   6  11       20.20       29.26      2.40 o 
  -4   6  11      100.11      121.01      6.88 o 
  -3   6  11       50.05       54.03      5.71 o 
  -2   6  11       16.54       17.60      1.58 o 
  -1   6  11       52.89       48.16      4.11 o 
   0   6  11       53.29       51.46      3.68 o 
   1   6  11       14.09       13.47      1.06 o 
   2   6  11       38.36       38.05      2.47 o 
   3   6  11       23.79       26.65      2.76 o 
   4   6  11       29.98       37.53      3.99 o 
   5   6  11        1.00       -0.38      1.00 o 
  -5   7  11        6.54        7.34      2.40 o 
  -4   7  11        2.26       -0.85      1.30 o 
  -3   7  11        2.07        1.66      2.30 o 
  -2   7  11        1.91        0.66      0.96 o 
  -1   7  11       35.90       33.64      1.86 o 
   0   7  11       15.71       14.84      1.15 o 
   1   7  11        6.11        4.64      1.02 o 
   2   7  11       57.45       57.97      3.49 o 
   3   7  11       16.61       16.14      1.58 o 
   4   7  11        2.75        1.77      1.01 o 
   5   7  11        4.07        3.96      1.17 o 
  -4   8  11       12.53       14.29      1.74 o 
  -3   8  11       12.28       12.88      1.62 o 
  -2   8  11        0.00        0.09      1.06 o 
  -1   8  11        6.81        8.51      1.99 o 
   0   8  11       11.14       11.15      1.10 o 
   1   8  11       23.17       24.91      1.92 o 
   2   8  11       37.01       35.92      2.45 o 
   3   8  11       14.38       17.49      1.60 o 
   4   8  11       10.86       13.37      1.57 o 
  -3   9  11        1.43        0.16      1.28 o 
  -2   9  11        1.40        1.38      1.20 o 
  -1   9  11        2.42        1.58      1.09 o 
   0   9  11        4.74        3.14      0.94 o 
   1   9  11        0.10       -1.12      1.03 o 
   2   9  11        0.28       -0.86      1.04 o 
   3   9  11        0.42       -1.72      1.15 o 
  -1  10  11        1.64        0.97      1.21 o 
   0  10  11        4.21        4.58      1.37 o 
   1  10  11        1.61        0.09      1.18 o 
  -6   0  12        1.20        1.06      2.31 o 
  -5   0  12        1.52        0.86      2.06 o 
  -4   0  12       13.95       21.48      2.69 o 
  -3   0  12       10.14       13.23      2.06 o 
  -2   0  12        7.17        5.34      1.40 o 
  -1   0  12        3.02        3.43      1.31 o 
   0   0  12       39.96       40.31      3.49 o 
   1   0  12       18.24       18.68      2.09 o 
   2   0  12       33.21       30.54      2.89 o 
   3   0  12       39.87       36.28      3.31 o 
   4   0  12        2.48        2.40      1.37 o 
   5   0  12        2.42        4.31      1.34 o 
   6   0  12        0.05       -1.22      1.38 o 
  -6   1  12        0.09       -1.86      1.49 o 
  -5   1  12        1.37        1.22      1.76 o 
  -4   1  12       48.35       49.50      3.24 o 
  -3   1  12       26.10       33.08      1.90 o 
  -2   1  12       11.54       11.85      0.99 o 
  -1   1  12       21.82       21.59      1.63 o 
   0   1  12        0.43       -1.12      0.75 o 
   1   1  12       26.79       22.42      1.65 o 
   2   1  12       13.14       10.82      1.17 o 
   3   1  12        3.60        1.29      0.89 o 
   4   1  12        1.65        0.61      0.86 o 
   5   1  12        0.66        1.19      0.81 o 
   6   1  12        7.83       11.48      1.35 o 
  -6   2  12        2.88        4.20      3.77 o 
  -5   2  12        7.44        9.15      3.16 o 
  -4   2  12       17.48       23.72      2.21 o 
  -3   2  12        1.88        0.99      1.02 o 
  -2   2  12        3.50        2.69      0.78 o 
  -1   2  12       36.61       33.30      2.18 o 
   0   2  12       29.69       26.13      1.81 o 
   1   2  12       30.56       24.72      1.77 o 
   2   2  12       17.62       16.25      1.37 o 
   3   2  12        1.40        2.06      0.88 o 
   4   2  12        5.18        7.19      1.14 o 
   5   2  12        1.31        1.20      1.01 o 
   6   2  12        1.72        2.30      1.11 o 
  -6   3  12        8.85       11.49      1.90 o 
  -5   3  12       16.63       21.54      2.01 o 
  -4   3  12       23.12       25.94      3.43 o 
  -3   3  12       51.10       55.61      5.10 o 
  -2   3  12        3.48        3.58      1.53 o 
  -1   3  12       82.40       90.62      4.13 o 
   0   3  12       11.23        9.10      1.81 o 
   1   3  12       56.46       53.85      3.17 o 
   2   3  12        1.73        1.20      0.90 o 
   3   3  12       16.14       17.86      3.76 o 
   4   3  12        0.74        1.22      0.88 o 
   5   3  12        2.69        4.90      1.92 o 
   6   3  12       13.30       21.56      3.51 o 
  -5   4  12        5.34        4.89      2.73 o 
  -4   4  12       13.60       16.83      2.60 o 
  -3   4  12       38.48       39.71      2.71 o 
  -2   4  12       38.04       37.43      2.80 o 
  -1   4  12        6.91        7.65      0.91 o 
   0   4  12       30.92       27.94      2.00 o 
   1   4  12       34.87       34.65      2.28 o 
   2   4  12       10.94       10.19      1.89 o 
   3   4  12        2.35        2.46      1.25 o 
   4   4  12        0.32       -1.17      1.04 o 
   5   4  12       17.40       24.55      3.34 o 
  -5   5  12        2.19        3.86      2.14 o 
  -4   5  12        2.48        2.09      1.23 o 
  -3   5  12       73.14       84.85      6.43 o 
  -2   5  12       32.68       36.25      2.46 o 
  -1   5  12       61.46       61.72      4.89 o 
   0   5  12       33.59       33.23      3.80 o 
   1   5  12        7.88       10.22      1.22 o 
   2   5  12        8.63        5.51      2.56 o 
   3   5  12       16.28       24.41      3.96 o 
   4   5  12        7.84       10.38      1.45 o 
   5   5  12        2.77        3.66      1.13 o 
  -5   6  12       10.39       12.26      2.60 o 
  -4   6  12        1.61        0.73      1.33 o 
  -3   6  12       33.52       36.11      2.58 o 
  -2   6  12       57.95       62.93      7.80 o 
  -1   6  12       10.83        8.64      1.37 o 
   0   6  12        1.22        0.27      1.25 o 
   1   6  12        0.43       -1.15      0.89 o 
   2   6  12       27.00       29.22      2.14 o 
   3   6  12       15.07       18.63      1.68 o 
   4   6  12        1.77        2.99      1.11 o 
  -4   7  12        0.76       -1.71      1.36 o 
  -3   7  12       28.92       38.06      3.51 o 
  -2   7  12        3.60        4.96      1.26 o 
  -1   7  12        1.56        0.86      0.87 o 
   0   7  12        2.44        1.99      0.86 o 
   1   7  12        0.92        0.28      0.83 o 
   2   7  12        6.65        6.73      1.26 o 
   3   7  12       16.62       17.61      1.70 o 
   4   7  12        1.78        0.88      1.23 o 
  -3   8  12        7.77       11.99      1.65 o 
  -2   8  12        6.79        8.72      1.67 o 
  -1   8  12        6.15        6.28      1.84 o 
   0   8  12        6.29        5.78      1.77 o 
   1   8  12        1.40        1.69      0.90 o 
   2   8  12        5.19        5.67      1.25 o 
   3   8  12        3.71        5.02      1.24 o 
  -2   9  12        0.91        5.49      3.86 o 
  -1   9  12        1.39        0.90      1.29 o 
   0   9  12        2.83        1.92      1.01 o 
   1   9  12        1.86        1.17      1.08 o 
  -5   0  13        0.37        4.94      2.20 o 
  -4   0  13       16.80       25.08      3.03 o 
  -2   0  13        0.75       -1.80      1.34 o 
  -1   0  13        0.87        0.57      1.26 o 
   0   0  13       14.45       15.91      1.94 o 
   1   0  13        0.16       -1.60      1.20 o 
   2   0  13        0.83        0.31      1.29 o 
   3   0  13        0.01        0.94      1.40 o 
   4   0  13        7.00       11.26      1.89 o 
   5   0  13        0.90        1.09      1.49 o 
  -5   1  13       10.20       14.06      1.85 o 
  -4   1  13        6.99       10.52      1.57 o 
  -3   1  13       13.17       21.08      2.60 o 
  -2   1  13       39.52       44.10      2.76 o 
  -1   1  13        2.13        2.03      0.94 o 
   0   1  13        1.69        1.15      0.83 o 
   1   1  13       21.67       20.74      1.63 o 
   2   1  13        8.79       11.34      1.26 o 
   3   1  13        2.52        5.35      1.10 o 
   4   1  13        0.07       -0.50      0.94 o 
   5   1  13        6.24        9.70      1.27 o 
  -5   2  13        0.43       -0.32      1.49 o 
  -4   2  13        4.57        6.86      2.11 o 
  -3   2  13        2.39        2.27      1.13 o 
  -2   2  13        7.34        7.86      1.31 o 
  -1   2  13       16.01       14.06      1.38 o 
   0   2  13       18.41       18.21      1.56 o 
   1   2  13       17.94       17.02      1.49 o 
   2   2  13        7.21        5.87      1.40 o 
   3   2  13        0.44       -0.22      0.93 o 
   4   2  13        1.52        2.74      1.02 o 
   5   2  13        0.30        0.61      0.94 o 
  -5   3  13       13.80       15.57      2.89 o 
  -4   3  13        3.59        0.60      2.09 o 
  -3   3  13        9.67        9.29      1.40 o 
  -2   3  13       14.33       15.47      1.55 o 
  -1   3  13        0.29       -0.72      0.91 o 
   0   3  13       42.55       40.77      2.60 o 
   1   3  13        9.88        9.47      1.22 o 
   2   3  13        7.74        8.15      1.19 o 
   3   3  13        2.28        3.41      1.03 o 
   4   3  13        2.10        2.83      1.02 o 
   5   3  13        1.52       -0.10      1.08 o 
  -5   4  13        1.31        5.37      2.40 o 
  -4   4  13        0.75        0.34      2.03 o 
  -3   4  13        1.81        1.18      1.29 o 
  -2   4  13        9.17       11.50      2.13 o 
  -1   4  13       38.24       39.29      2.54 o 
   0   4  13        8.72        9.12      1.24 o 
   1   4  13        8.86        7.68      1.59 o 
   2   4  13       20.68       25.17      1.96 o 
   3   4  13        0.45       -1.06      1.10 o 
   4   4  13        7.64       16.63      2.54 o 
  -4   5  13       29.56       39.85      4.29 o 
  -3   5  13        5.47        8.20      1.73 o 
  -2   5  13        4.60        4.51      1.17 o 
  -1   5  13       12.71       13.16      1.31 o 
   0   5  13        8.30       10.11      1.31 o 
   1   5  13       11.63       11.99      1.37 o 
   2   5  13       14.48       16.25      2.27 o 
   3   5  13        0.73        1.08      2.09 o 
   4   5  13       34.83       46.53      3.02 o 
  -4   6  13        5.39       10.48      2.37 o 
  -3   6  13        0.20        0.63      1.33 o 
  -2   6  13       11.03       16.36      1.72 o 
  -1   6  13        6.14        7.96      1.05 o 
   0   6  13        3.34        2.66      1.13 o 
   1   6  13        2.65        1.85      1.10 o 
   2   6  13        1.01        0.38      1.73 o 
   3   6  13        5.05        2.99      1.23 o 
  -3   7  13        4.35        7.07      1.59 o 
  -2   7  13        7.75       13.16      2.01 o 
  -1   7  13        5.27        7.90      2.23 o 
   0   7  13        9.13        9.33      1.20 o 
   1   7  13        2.26        1.71      1.16 o 
   2   7  13        3.75        2.37      2.10 o 
   3   7  13        2.90        1.67      1.24 o 
  -1   8  13        0.09       -0.14      1.29 o 
   0   8  13        2.06       -1.11      0.97 o 
   1   8  13        6.77        7.94      1.39 o 
  -2   0  14        1.05        1.57      1.51 o 
  -1   0  14        3.96        5.94      1.63 o 
   0   0  14       13.52       13.48      1.89 o 
   1   0  14       13.13       13.14      1.94 o 
   2   0  14        2.21        0.94      1.43 o 
   3   0  14        1.60       -0.46      1.43 o 
   4   0  14        0.09       -1.40      1.46 o 
  -4   1  14        5.26        3.97      2.29 o 
  -2   1  14        1.65        1.28      1.07 o 
  -1   1  14        3.36        4.53      1.10 o 
   0   1  14        3.09        3.56      1.05 o 
   1   1  14        5.76        5.93      1.15 o 
   2   1  14        2.94        2.50      1.24 o 
   3   1  14        1.16        1.71      1.05 o 
   4   1  14        3.12        5.00      1.23 o 
  -4   2  14        9.80       12.88      2.57 o 
  -2   2  14        6.94        8.00      1.89 o 
  -1   2  14        2.30        0.43      1.02 o 
   0   2  14       15.54       16.87      1.59 o 
   1   2  14        5.62        9.12      1.27 o 
   2   2  14        5.60        6.25      1.24 o 
   3   2  14        1.03        0.89      1.04 o 
   4   2  14       16.12       20.26      1.81 o 
  -4   3  14        0.19       -2.74      2.14 o 
  -3   3  14        0.17       -0.91      1.25 o 
  -2   3  14        5.38        8.91      1.89 o 
  -1   3  14        7.50        8.61      1.31 o 
   0   3  14       13.22       14.33      1.50 o 
   1   3  14        9.93       11.84      1.41 o 
   2   3  14        1.16        0.09      1.04 o 
   3   3  14        0.70        1.20      1.08 o 
   4   3  14        0.39        0.21      1.15 o 
  -3   4  14       24.95       33.07      2.55 o 
  -2   4  14        3.01        5.40      1.80 o 
  -1   4  14        1.90        3.58      1.09 o 
   0   4  14        0.09       -0.26      1.06 o 
   1   4  14        2.92        4.02      1.16 o 
   2   4  14        3.67        5.45      1.22 o 
   3   4  14        6.95       12.73      1.58 o 
  -3   5  14        6.89        8.45      1.64 o 
  -2   5  14        7.85        9.04      1.50 o 
  -1   5  14        0.67        2.25      1.15 o 
   0   5  14        5.54        6.40      1.29 o 
   1   5  14        2.56        2.14      1.20 o 
   2   5  14        3.71        3.66      1.41 o 
   3   5  14        0.88        0.23      1.26 o 
  -2   6  14        8.73       14.21      1.72 o 
  -1   6  14        6.11        8.66      2.06 o 
   0   6  14        3.31        4.05      1.63 o 
   1   6  14        0.04       -0.60      1.44 o 
   2   6  14        0.63        0.85      1.26 o 
  -2   0  15       13.88       13.80      2.34 o 
  -1   0  15        0.27        0.29      1.49 o 
   0   0  15        0.16        2.37      1.60 o 
   1   0  15        0.04        0.11      1.49 o 
   2   0  15        0.30        1.00      1.60 o 
   3   0  15        2.59        2.40      1.69 o 
  -2   1  15       12.90       16.88      2.49 o 
  -1   1  15        1.36        3.26      1.16 o 
   0   1  15        6.47        9.71      1.35 o 
   1   1  15        1.71        2.84      1.16 o 
   2   1  15        1.50        2.32      1.18 o 
   3   1  15        3.73        3.43      1.25 o 
  -2   2  15       20.23       26.31      3.11 o 
  -1   2  15        0.13       -1.35      1.08 o 
   0   2  15       10.72       15.75      1.63 o 
   1   2  15        2.88        2.65      1.22 o 
   2   2  15        0.98        1.29      1.22 o 
   3   2  15        0.12        0.32      1.22 o 
  -2   3  15        3.93        3.94      1.86 o 
  -1   3  15        0.02        1.06      1.14 o 
   0   3  15        2.87        3.61      1.28 o 
   1   3  15        3.36        5.62      2.50 o 
   2   3  15        4.77        8.20      1.44 o 
  -2   4  15        3.32        3.17      1.91 o 
  -1   4  15        1.18        1.05      1.20 o 
   0   4  15        4.73        6.95      1.39 o 
   1   4  15        5.15        7.53      1.43 o 
   0   5  15        0.16        0.00      1.24 o 
   0   0  16        2.98        2.83      1.77 o 
                                                 
